# Supplementary material for: Hospitalized Premature Infants Are Colonized by Related Bacterial Strains with Distinct Proteomic Profiles
Source: mBio. 2018 Apr 10;9(2):e00441-18. doi: 10.1128/mBio.00441-18 (PMC5893878; doi:10.1128/mBio.00441-18)
Supplement: DATA SET S1 [file mbo002183830sd1.xlsx]

## Sheet: a
sample	DNA sequencing (Gbp)	SRA accession number	percent of reads assembled	percent of reads assembled to genomes ≥50% complete with ≤5% contamination	percent of reads mapped to sample-specific representative genome	unique spectral counts assigned to human (average replicates)	unique spectral counts assigned to bacteria (average replicates)	number of detected bacterial proteins	percent of predicted bacterial proteins detected by proteomics
N1_003_012G1	n/a	n/a	n/a	n/a	n/a	51636.5	25091.5	2304	13.1959
N1_003_015G2	n/a	n/a	n/a	n/a	n/a	55437	15511.5	2529	14.4837
N1_003_021G2	n/a	n/a	n/a	n/a	n/a	28203	44213.5	2901	16.6113
N2_038_010G1	n/a	n/a	n/a	n/a	n/a	34579	109060	2914	34.0182
N2_038_019G1	n/a	n/a	n/a	n/a	n/a	36151	69407.5	3929	45.6754
N2_060_010G1	n/a	n/a	n/a	n/a	n/a	20534.5	74165.5	2128	41.1367
N2_061_006G1	n/a	n/a	n/a	n/a	n/a	72710	2672.5	748	9.85377
N2_061_009G1	n/a	n/a	n/a	n/a	n/a	59700.5	19536	1094	14.4118
N2_071_011G1	n/a	n/a	n/a	n/a	n/a	59062.5	49691.5	3649	38.2535
N2_071_022G1	n/a	n/a	n/a	n/a	n/a	40118	43555	2827	29.6269
N2_071_026G1	n/a	n/a	n/a	n/a	n/a	16764.5	84941.5	3186	33.3822
N2_093_010G2	n/a	n/a	n/a	n/a	n/a	45460	87277	2623	52.7024
N1_003_011G1	3.43086	SRX3363958	25.8569	25.8284	20.547	58259	27104	2520	14.433
N1_003_013G1	3.39483	SRX3363957	97.0405	96.8319	78.8526	48879.5	30747.5	1932	11.0628
N1_003_015G1	3.23773	SRX3363956	86.2576	85.7932	84.937	54479.5	26662	2542	14.5582
N1_003_017G1	3.87787	SRX3363955	90.7012	90.1841	90.527	n/a	n/a	n/a	n/a
N1_003_018G1	2.54966	SRX3363962	95.0634	94.0882	91.7848	36032	74771.5	3746	21.4548
N1_003_019G1	4.34159	SRX3363961	88.5399	80.4531	85.981	n/a	n/a	n/a	n/a
N1_003_021G1	2.05837	SRX3363960	63.0647	56.8708	95.0089	57637.5	35909.5	3496	20.0183
N1_003_022G1	2.47839	SRX3363959	52.7526	5.74061	96.7738	n/a	n/a	n/a	n/a
N1_003_023G1	1.85503	SRX3363954	67.2402	64.175	96.0295	n/a	n/a	n/a	n/a
N1_003_025G1	3.41166	SRX3363953	90.7014	90.3063	96.1695	20862.5	62988	3482	19.9336
N1_003_026G1	2.75123	SRX3363902	93.8006	93.4288	96.0847	n/a	n/a	n/a	n/a
N1_003_027G1	2.50589	SRX3363901	94.4411	94.179	96.7504	n/a	n/a	n/a	n/a
N1_003_028G1	2.88044	SRX3363900	95.2602	95.0238	94.9678	15943.5	95912	4146	23.7321
N1_003_039G1	2.45574	SRX3363899	94.25	93.692	97.3807	n/a	n/a	n/a	n/a
N1_003_044G1	2.14971	SRX3363898	95.3951	95.2781	97.6617	n/a	n/a	n/a	n/a
N1_003_052G1	2.82931	SRX3363897	96.1918	93.1244	96.235	n/a	n/a	n/a	n/a
N1_003_078G1	2.54203	SRX3363896	95.5878	95.5178	98.1815	22222	61701	3094	17.7154
N1_003_086G1	2.20754	SRX3363895	93.0653	90.3936	94.3073	9459.5	26894	1547	8.85974
N1_004_008G1	1.2836	SRX3363894	70.212	69.997	97.0395	n/a	n/a	n/a	n/a
N1_004_009G1	1.92319	SRX3363893	96.8717	96.8359	96.9221	n/a	n/a	n/a	n/a
N1_004_010G1	2.33987	SRX3363868	97.6877	97.6162	97.6735	n/a	n/a	n/a	n/a
N1_004_012G1	2.19687	SRX3363869	95.8025	94.2265	98.1601	n/a	n/a	n/a	n/a
N1_004_013G1	4.12094	SRX3363866	97.1424	96.5982	98.5608	n/a	n/a	n/a	n/a
N1_004_014G1	2.75759	SRX3363867	78.1894	78.1752	78.8388	n/a	n/a	n/a	n/a
N1_004_015G1	2.67161	SRX3363872	97.7764	97.7586	98.1743	n/a	n/a	n/a	n/a
N1_004_016G1	3.63094	SRX3363873	97.5592	97.4649	98.647	n/a	n/a	n/a	n/a
N1_004_018G1	2.45081	SRX3363870	96.7511	96.3186	97.8591	n/a	n/a	n/a	n/a
N1_004_021G1	2.80477	SRX3363871	96.1601	85.4668	87.8317	n/a	n/a	n/a	n/a
N1_004_026G1	2.31553	SRX3363874	76.2803	29.63	72.7314	n/a	n/a	n/a	n/a
N1_008_007G1	3.00407	SRX3363875	96.3622	95.76	97.2832	n/a	n/a	n/a	n/a
N1_008_008G1	2.89158	SRX3363847	94.9014	94.2438	95.7441	n/a	n/a	n/a	n/a
N1_008_009G1	2.59286	SRX3363846	96.6758	96.2521	97.8776	n/a	n/a	n/a	n/a
N1_008_010G1	2.95452	SRX3363849	14.4675	14.2958	14.5398	n/a	n/a	n/a	n/a
N1_008_028G1	3.26233	SRX3363848	93.7602	80.4713	89.5097	n/a	n/a	n/a	n/a
N1_008_031G1	3.02187	SRX3363851	96.5325	96.1912	97.6133	n/a	n/a	n/a	n/a
N1_009_006G1	8.30915	SRX3363850	88.8149	38.8304	80.8645	n/a	n/a	n/a	n/a
N1_009_007G1	3.58032	SRX3363853	93.0258	89.577	81.0212	n/a	n/a	n/a	n/a
N1_009_008G1	3.2853	SRX3363852	93.8012	93.4677	93.4029	n/a	n/a	n/a	n/a
N1_009_009G1	7.70163	SRX3363855	93.8929	93.8706	91.0831	n/a	n/a	n/a	n/a
N1_009_010G1	2.8718	SRX3363854	94.1085	94.0456	96.5301	n/a	n/a	n/a	n/a
N1_009_011G1	3.38105	SRX3363830	94.47	94.4192	93.747	n/a	n/a	n/a	n/a
N1_009_014G1	2.01723	SRX3363832	93.3361	93.3269	94.14	n/a	n/a	n/a	n/a
N1_009_015G1	7.99638	SRX3363833	94.9194	94.9194	94.3771	n/a	n/a	n/a	n/a
N1_009_016G1	2.42066	SRX3363826	90.7409	90.7339	93.1062	n/a	n/a	n/a	n/a
N1_009_017G1	2.66749	SRX3363827	94.3407	94.3198	97.4245	n/a	n/a	n/a	n/a
N1_009_019G1	3.43609	SRX3363828	92.4773	91.9176	95.1671	n/a	n/a	n/a	n/a
N1_009_020G1	6.46654	SRX3363829	92.3227	91.8158	95.4605	n/a	n/a	n/a	n/a
N1_009_021G1	6.60874	SRX3363834	93.0022	91.4599	92.0671	n/a	n/a	n/a	n/a
N1_009_024G1	2.78276	SRX3363835	92.7907	89.8204	95.8731	n/a	n/a	n/a	n/a
N1_009_038G1	4.06959	SRX3363948	92.3432	90.1393	94.2261	n/a	n/a	n/a	n/a
N1_009_045G1	3.1938	SRX3363947	91.3733	89.6079	94.4737	n/a	n/a	n/a	n/a
N1_011_011G1	3.09134	SRX3363946	89.5921	88.2802	90.9546	n/a	n/a	n/a	n/a
N1_011_013G1	3.34722	SRX3363945	98.5803	98.4446	98.7939	n/a	n/a	n/a	n/a
N1_011_014G1	2.81967	SRX3363952	97.6666	97.3819	98.0984	n/a	n/a	n/a	n/a
N1_011_015G1	2.74238	SRX3363951	98.3802	98.3574	98.1591	n/a	n/a	n/a	n/a
N1_011_021G1	2.15605	SRX3363949	98.4158	98.4158	97.9055	n/a	n/a	n/a	n/a
N1_011_023G1	2.50952	SRX3363944	97.9854	97.7905	97.9483	n/a	n/a	n/a	n/a
N1_011_027G1	2.35007	SRX3363931	97.8499	97.8499	97.7991	n/a	n/a	n/a	n/a
N1_011_028G1	3.5829	SRX3363932	98.3512	98.3512	97.8399	n/a	n/a	n/a	n/a
N1_011_033G1	4.02063	SRX3363929	76.8712	76.3657	75.9721	n/a	n/a	n/a	n/a
N1_011_037G1	1.14258	SRX3363930	97.5813	97.463	97.4914	n/a	n/a	n/a	n/a
N1_011_046G1	2.28488	SRX3363927	97.5788	97.5788	96.624	n/a	n/a	n/a	n/a
N1_011_051G1	2.34467	SRX3363928	97.9998	97.9998	98.8024	n/a	n/a	n/a	n/a
N1_011_062G1	2.62907	SRX3363925	98.4799	98.4799	97.6289	n/a	n/a	n/a	n/a
N1_011_069G1	2.6704	SRX3363926	65.9842	65.976	65.4462	n/a	n/a	n/a	n/a
N1_011_070G1	2.94329	SRX3363923	84.8497	84.8497	84.2303	n/a	n/a	n/a	n/a
N1_014_006G1	2.81114	SRX3363910	78.1558	67.0351	89.8522	n/a	n/a	n/a	n/a
N1_014_007G1	3.34551	SRX3363909	91.0865	90.5622	92.2314	n/a	n/a	n/a	n/a
N1_014_008G1	3.36335	SRX3363912	94.3621	93.7337	96.0087	n/a	n/a	n/a	n/a
N1_014_009G1	4.47447	SRX3363911	88.1323	87.8947	89.1931	n/a	n/a	n/a	n/a
N1_014_010G1	3.24182	SRX3363906	88.6267	87.0706	94.7529	n/a	n/a	n/a	n/a
N1_014_011G1	4.09234	SRX3363905	91.5666	90.3685	93.0148	n/a	n/a	n/a	n/a
N1_014_012G1	3.23344	SRX3363908	96.4299	95.7218	97.3358	n/a	n/a	n/a	n/a
N1_014_014G1	0.376873	SRX3363907	82.3549	77.7757	96.1291	n/a	n/a	n/a	n/a
N1_014_015G1	2.29283	SRX3363904	93.7543	88.2325	92.1396	n/a	n/a	n/a	n/a
N1_014_016G1	3.63077	SRX3363903	96.6167	93.6459	95.6555	n/a	n/a	n/a	n/a
N1_014_017G1	2.69387	SRX3363913	93.8164	88.3468	90.5826	n/a	n/a	n/a	n/a
N1_017_009G1	3.75279	SRX3363914	75.8429	59.7045	63.1207	n/a	n/a	n/a	n/a
N1_017_010G1	3.55228	SRX3363915	85.9795	77.8659	83.1987	n/a	n/a	n/a	n/a
N1_017_011G1	2.72027	SRX3363916	86.6639	75.9972	83.8508	n/a	n/a	n/a	n/a
N1_018_010G1	3.07883	SRX3363917	95.9271	95.8676	94.9304	n/a	n/a	n/a	n/a
N1_018_011G1	6.38029	SRX3363918	97.0275	96.9035	94.1394	n/a	n/a	n/a	n/a
N1_018_013G1	3.75844	SRX3363919	97.2002	97.1945	95.5747	n/a	n/a	n/a	n/a
N1_018_014G1	3.07756	SRX3363920	96.4581	96.1078	97.8063	n/a	n/a	n/a	n/a
N1_018_016G1	4.78651	SRX3363921	97.5313	97.5283	95.7067	n/a	n/a	n/a	n/a
N1_018_017G1	7.7298	SRX3363922	97.9703	97.8997	95.9337	n/a	n/a	n/a	n/a
N1_018_018G1	3.71954	SRX3363890	96.7882	96.6948	95.9647	n/a	n/a	n/a	n/a
N1_018_019G1	6.59599	SRX3363889	96.6327	96.3683	94.1828	n/a	n/a	n/a	n/a
N1_018_020G1	3.90234	SRX3363888	97.6904	97.4126	96.8555	n/a	n/a	n/a	n/a
N1_018_024G1	8.42073	SRX3363887	97.3321	97.3314	94.6006	n/a	n/a	n/a	n/a
N1_018_037G1	6.22737	SRX3363886	96.4075	90.1259	93.7194	n/a	n/a	n/a	n/a
N1_019_010G1	3.16226	SRX3363885	96.6648	96.4815	97.0895	n/a	n/a	n/a	n/a
N1_019_011G1	3.41764	SRX3363884	95.1817	94.9438	96.1725	n/a	n/a	n/a	n/a
N1_019_012G1	5.21092	SRX3363883	84.9072	84.4095	85.9622	61977.5	6577.5	1630	13.896
N1_019_013G1	3.07304	SRX3363892	92.0188	73.6866	90.4244	n/a	n/a	n/a	n/a
N1_019_014G1	3.2208	SRX3363891	91.9478	76.5202	95.577	n/a	n/a	n/a	n/a
N1_019_015G1	2.393	SRX3363838	93.4558	87.0008	95.8285	n/a	n/a	n/a	n/a
N1_019_016G1	2.95709	SRX3363839	91.2658	76.9836	94.6681	74759.5	22285	2607	22.1213
N1_019_017G1	2.68734	SRX3363840	96.3059	95.7042	96.8767	n/a	n/a	n/a	n/a
N1_019_018G1	2.58524	SRX3363841	91.8072	76.029	93.4855	n/a	n/a	n/a	n/a
N1_019_019G1	3.08277	SRX3363842	92.6659	89.5087	95.5813	n/a	n/a	n/a	n/a
N1_019_020G1	3.05556	SRX3363843	91.8252	87.6759	94.8385	24154	82301.5	3228	27.4187
N1_019_021G1	3.5674	SRX3363844	97.1597	96.9349	97.9546	n/a	n/a	n/a	n/a
N1_019_022G1	3.67026	SRX3363845	94.6828	94.1458	96.0133	n/a	n/a	n/a	n/a
N1_019_023G1	3.0465	SRX3363836	96.2483	95.7288	97.5238	n/a	n/a	n/a	n/a
N1_019_024G1	3.32984	SRX3363837	97.2667	97.2404	98.568	n/a	n/a	n/a	n/a
N1_019_026G1	3.72882	SRX3363863	97.0539	97.0317	98.3759	64422.5	26749.5	1417	12.0832
N1_019_027G1	2.66713	SRX3363862	87.8223	87.7864	91.4116	n/a	n/a	n/a	n/a
N1_019_031G1	4.36698	SRX3363861	96.1587	95.8802	96.9755	37267	85165.5	3326	28.3401
N1_019_038G1	2.71566	SRX3363860	97.2218	96.301	97.0674	48752	70970.5	3019	25.7199
N1_019_049G1	2.87291	SRX3363859	95.0604	94.5237	97.0748	n/a	n/a	n/a	n/a
N1_019_056G1	2.25675	SRX3363858	96.0655	93.2717	96.3122	39838	78988.5	3176	27.0528
N1_019_057G1	2.68322	SRX3363857	95.6469	95.0831	96.9408	n/a	n/a	n/a	n/a
N1_021_012G1	2.90107	SRX3363856	94.8703	92.753	95.0426	n/a	n/a	n/a	n/a
N1_021_013G1	3.09316	SRX3363865	93.0437	85.4933	89.8584	45459	48456	2222	27.5102
N1_021_015G1	3.07114	SRX3363864	98.7839	98.0718	93.8609	n/a	n/a	n/a	n/a
N1_021_016G1	2.90182	SRX3363941	97.7567	97.709	98.4458	n/a	n/a	n/a	n/a
N1_021_017G1	2.59633	SRX3363942	94.2748	94.2493	95.609	n/a	n/a	n/a	n/a
N1_021_018G1	2.82389	SRX3363939	96.4109	96.3722	97.9192	28940.5	95267.5	2644	32.7714
N1_021_019G1	3.19949	SRX3363940	97.3079	97.1092	98.4601	n/a	n/a	n/a	n/a
N1_021_021G1	2.95325	SRX3363937	96.5013	96.4378	97.6282	33297	77695.5	2611	32.3344
N1_021_022G1	2.52733	SRX3363938	96.2478	96.0908	97.9576	n/a	n/a	n/a	n/a
N1_021_023G1	2.9843	SRX3363935	96.8616	96.7611	97.9505	n/a	n/a	n/a	n/a
N1_021_024G1	3.55068	SRX3363936	96.0725	95.9741	97.6014	28372	77268	2828	35.0173
N1_021_026G1	3.16064	SRX3363933	95.8475	95.6139	98.5213	n/a	n/a	n/a	n/a
N1_021_027G1	2.83364	SRX3363934	96.4275	96.4275	97.5725	33733.5	62474.5	2538	31.4226
N1_021_028G1	2.72387	SRX3363970	95.9367	95.8946	98.0663	n/a	n/a	n/a	n/a
N1_021_030G1	2.76922	SRX3363969	95.9823	95.9368	97.922	37141	67886	3145	38.9136
N1_023_007G1	1.72006	SRX3363972	80.9216	0	0.55646	n/a	n/a	n/a	n/a
N1_023_009G1	3.05619	SRX3363971	91.6464	88.2937	94.0537	n/a	n/a	n/a	n/a
N1_023_013G1	3.12195	SRX3363966	97.2632	85.4948	92.4676	n/a	n/a	n/a	n/a
N1_023_014G1	3.52833	SRX3363965	84.2448	81.2802	86.5036	n/a	n/a	n/a	n/a
N1_023_015G1	3.42362	SRX3363968	92.2536	90.5545	94.5139	48012	81033.5	2856	22.2119
N1_023_017G1	2.82821	SRX3363967	91.3342	89.5687	93.8178	n/a	n/a	n/a	n/a
N1_023_018G1	2.86748	SRX3363964	58.4209	57.4467	60.8223	48792.5	101158	3739	29.0769
N1_023_019G1	3.03901	SRX3363963	94.7493	93.0866	97.1457	n/a	n/a	n/a	n/a
N1_023_020G1	2.94339	SRX3363879	94.0283	92.7131	97.8511	n/a	n/a	n/a	n/a
N1_023_021G1	2.98657	SRX3363880	94.0706	90.3007	97.2415	33646	103884	3618	28.125
N1_023_029G1	3.0761	SRX3363881	91.1928	89.7763	95.2782	n/a	n/a	n/a	n/a
N1_023_034G1	1.97775	SRX3363882	91.641	90.5231	95.0365	26102	84221	3785	29.4095
N1_023_042G1	3.45151	SRX3363876	91.9794	89.443	93.6637	n/a	n/a	n/a	n/a
N1_023_050G1	2.36466	SRX3363877	93.9532	89.774	92.5682	28277.5	95945.5	3781	29.3784
N1_023_055G1	2.52917	SRX3363878	93.1932	87.0288	90.5161	n/a	n/a	n/a	n/a
N2_031_008G1	4.514	SRR5406014	97.9109	87.9181	90.0842	n/a	n/a	n/a	n/a
N2_031_010G1	7.55884	SRR5406013	97.5603	88.296	90.424	31950.5	106058	2309	41.3725
N2_031_012G1	1.92936	SRR5406012	99.1843	90.9358	93.5164	30155.5	109670	2431	43.5585
N2_031_014G1	3.95422	SRR5406011	94.4158	83.8553	86.9034	18673	130230	2941	52.6966
N2_031_016G1	2.90238	SRR5406010	94.4495	84.2659	87.3621	n/a	n/a	n/a	n/a
N2_031_018G1	2.84645	SRR5406009	97.5851	86.0571	89.308	n/a	n/a	n/a	n/a
N2_031_020G1	3.80071	SRR5406008	96.0215	85.03	87.9353	12213.5	130519	2842	50.9228
N2_031_021G1	2.24898	SRR5406007	98.2519	87.8491	90.5903	n/a	n/a	n/a	n/a
N2_031_023G1	2.68478	SRR5406006	98.758	88.1668	90.9638	n/a	n/a	n/a	n/a
N2_031_027G1	4.35385	SRR5406005	90.2803	80.9438	83.6259	11746	147628	2904	52.0337
N2_031_033G1	2.59551	SRR5406004	98.774	88.9574	91.2935	21068	133748	2980	53.3954
N2_031_040G1	4.8254	SRR5406003	9.16126	0	0.0477863	n/a	n/a	n/a	n/a
N2_031_055G1	2.92944	SRR5406002	96.1268	85.8158	88.4792	17795	142371	2557	45.8162
N2_035_010G1	4.49656	SRR5406001	91.6025	91.6025	95.5897	n/a	n/a	n/a	n/a
N2_035_012G1	5.17151	SRR5406000	89.3697	88.1639	93.7316	n/a	n/a	n/a	n/a
N2_035_014G1	4.50243	SRR5405999	93.4485	87.9629	94.0344	n/a	n/a	n/a	n/a
N2_035_016G1	5.3015	SRR5405998	94.3666	94.3661	96.8863	n/a	n/a	n/a	n/a
N2_035_018G1	1.72675	SRR5405997	91.7508	88.7874	97.8623	n/a	n/a	n/a	n/a
N2_035_020G1	2.62813	SRR5405996	93.6822	91.4377	98.2114	n/a	n/a	n/a	n/a
N2_035_022G1	2.78946	SRR5405995	86.3125	72.8363	84.6137	n/a	n/a	n/a	n/a
N2_035_025G1	6.19339	SRR5405994	93.7988	93.4934	97.6092	23015	56765.5	2539	45.3474
N2_035_027G1	3.37046	SRR5405993	92.4233	92.3447	96.1669	n/a	n/a	n/a	n/a
N2_035_032G1	2.93555	SRR5405992	95.2702	95.1946	97.7426	24444.5	58014	2198	39.2851
N2_035_039G1	2.40114	SRR5405991	94.4539	93.7516	97.6761	n/a	n/a	n/a	n/a
N2_035_046G1	2.04046	SRR5405990	93.7722	93.0938	97.8559	21176.5	68875	2557	45.7179
N2_035_053G1	3.3242	SRR5405989	93.4149	93.0274	96.7033	n/a	n/a	n/a	n/a
N2_038_009G1	4.38536	SRR5405988	96.1435	94.7417	96.3211	n/a	n/a	n/a	n/a
N2_038_011G1	4.42028	SRR5405987	96.4797	96.3741	98.1867	n/a	n/a	n/a	n/a
N2_038_013G1	5.93644	SRR5405986	78.9993	75.3124	80.659	32403.5	99502	3579	41.7181
N2_038_015G1	3.4741	SRR5405985	94.8364	93.235	97.8244	n/a	n/a	n/a	n/a
N2_038_018G1	7.07775	SRR5405984	85.2163	71.3434	86.2314	30719	86884.5	4164	48.4073
N2_038_020G1	4.37706	SRR5405983	93.8895	92.214	97.5577	n/a	n/a	n/a	n/a
N2_038_026G1	2.80178	SRR5405982	90.3752	87.7885	92.753	n/a	n/a	n/a	n/a
N2_038_030G1	2.82036	SRR5405981	88.1597	85.9046	92.6302	n/a	n/a	n/a	n/a
N2_038_036G1	4.63938	SRR5405980	85.3465	83.8196	87.5092	n/a	n/a	n/a	n/a
N2_038_039G1	2.08889	SRR5405979	95.6536	94.8113	97.7017	n/a	n/a	n/a	n/a
N2_038_044G1	2.73315	SRR5405978	91.7036	74.3393	90.1256	n/a	n/a	n/a	n/a
N2_039_008G1	2.18141	SRR5405977	92.7961	54.5615	85.0047	53296.5	20691.5	1620	10.9719
N2_039_011G1	1.86464	SRR5405976	91.9229	22.0961	83.9045	n/a	n/a	n/a	n/a
N2_039_013G1	3.0842	SRR5405975	87.9779	23.0274	79.7344	33116	66692	3890	26.3586
N2_039_015G1	4.92266	SRR5405974	87.1441	23.7868	78.7112	n/a	n/a	n/a	n/a
N2_039_018G1	2.53546	SRR5405973	93.4513	82.1533	90.0194	n/a	n/a	n/a	n/a
N2_039_020G1	3.80747	SRR5405972	94.1748	92.2537	95.9898	33567.5	93963	4467	30.2581
N2_039_021G1	6.59149	SRR5405971	95.1205	89.7506	96.5049	31087	87717.5	4636	31.3965
N2_039_035G1	7.75683	SRR5405970	96.019	94.9563	97.1777	n/a	n/a	n/a	n/a
N2_039_037G1	3.80323	SRR5405969	97.5245	96.6908	98.4233	n/a	n/a	n/a	n/a
N2_039_044G1	2.48593	SRR5405968	88.8342	83.3624	94.9875	34796.5	74862.5	3286	22.278
N2_060_008G1	3.01038	SRR5405967	97.8329	89.9318	96.3886	n/a	n/a	n/a	n/a
N2_060_009G1	3.32198	SRR5405966	97.1956	91.9188	97.383	n/a	n/a	n/a	n/a
N2_060_011G1	3.54187	SRR5405965	97.2464	91.3201	97.0348	n/a	n/a	n/a	n/a
N2_060_013G1	2.68324	SRR5405964	97.3762	92.2012	97.0194	20153.5	72441	2854	55.0965
N2_060_015G1	1.88616	SRR5405963	97.2483	93.2553	97.7731	25491	80869.5	2613	50.5025
N2_060_016G1	3.46483	SRR5405962	98.2978	96.6093	98.5607	26287	69231.5	2410	46.579
N2_060_019G1	3.86447	SRR5405961	84.5352	79.8728	82.6788	n/a	n/a	n/a	n/a
N2_060_020G1	1.71302	SRR5405960	97.615	95.0993	97.6628	17021.5	58812.5	2285	44.1631
N2_060_021G1	3.33309	SRR5405959	98.1506	95.1137	97.0362	n/a	n/a	n/a	n/a
N2_061_007G1	4.10833	SRR5405958	98.8156	97.5939	98.8179	62576	13402.5	935	12.3172
N2_061_008G1	4.76287	SRR5405957	98.9388	97.5943	98.7209	61026.5	17632.5	1064	14.0166
N2_061_015G1	3.97382	SRR5405956	42.1487	36.2826	36.8958	48526	70647.5	3542	46.5869
N2_061_019G1	2.83234	SRR5405955	13.9235	6.31018	6.47175	n/a	n/a	n/a	n/a
N2_061_021G1	4.11815	SRR5405954	17.3178	10.4976	10.6246	n/a	n/a	n/a	n/a
N2_061_025G1	2.85509	SRR5405953	40.4847	35.4794	35.7155	n/a	n/a	n/a	n/a
N2_061_082G1	2.81149	SRR5405952	48.0099	42.6959	43.8282	120036	11593	2892	38.1078
N2_064_009G1	4.58695	SRR5405951	94.4294	91.2936	93.4498	n/a	n/a	n/a	n/a
N2_064_011G1	5.02471	SRR5405950	95.8554	93.5462	94.9359	n/a	n/a	n/a	n/a
N2_064_025G1	2.29209	SRR5405945	93.6578	64.0473	95.1199	26768.5	36691.5	2725	41.0825
N2_064_027G1	2.38547	SRR5405944	94.1446	85.947	94.0626	26631.5	39329.5	2911	43.88
N2_064_031G1	3.42805	SRR5405943	86.1417	84.8798	87.8295	27658	44452.5	2859	43.1873
N2_064_036G1	2.80374	SRR5405942	87.6669	82.9121	88.0281	n/a	n/a	n/a	n/a
N2_064_043G1	3.49164	SRR5405941	95.4501	92.3839	96.2152	n/a	n/a	n/a	n/a
N2_065_008G1	12.7654	SRR5405940	99.0092	96.3609	98.5176	n/a	n/a	n/a	n/a
N2_065_009G1	3.24149	SRR5405939	98.4846	95.7997	99.0354	n/a	n/a	n/a	n/a
N2_065_011G1	2.84609	SRR5405938	98.6549	94.7678	98.0021	n/a	n/a	n/a	n/a
N2_065_014G1	4.51578	SRR5405937	90.6007	89.4094	90.0635	n/a	n/a	n/a	n/a
N2_065_017G1	2.21476	SRR5405936	98.4369	92.2138	94.9928	n/a	n/a	n/a	n/a
N2_065_019G1	3.64859	SRR5405935	96.887	91.8637	94.7576	n/a	n/a	n/a	n/a
N2_065_022G1	2.7459	SRR5405934	97.6474	96.6724	98.5937	n/a	n/a	n/a	n/a
N2_065_024G1	2.99074	SRR5405933	97.3682	95.8714	97.8207	n/a	n/a	n/a	n/a
N2_065_026G1	3.70132	SRR5405932	97.626	95.8973	97.3135	n/a	n/a	n/a	n/a
N2_065_029G1	1.14877	SRR5405931	97.8621	95.3238	97.6777	n/a	n/a	n/a	n/a
N2_065_038G1	5.26365	SRR5405930	98.3399	96.3907	98.2057	n/a	n/a	n/a	n/a
N2_065_046G1	2.27527	SRR5405929	96.5817	91.5038	92.7115	n/a	n/a	n/a	n/a
N2_065_052G1	1.98185	SRR5405928	97.8637	94.6165	97.9399	n/a	n/a	n/a	n/a
N2_065_059G1	4.55848	SRR5405927	97.5734	94.191	94.633	n/a	n/a	n/a	n/a
N2_066_011G1	3.56663	SRR5405925	98.7014	96.42	96.7667	n/a	n/a	n/a	n/a
N2_066_013G1	3.2297	SRR5405924	98.1678	97.0475	97.5427	n/a	n/a	n/a	n/a
N2_066_015G1	3.23443	SRR5405923	98.5926	94.2246	95.27	n/a	n/a	n/a	n/a
N2_066_017G1	2.78441	SRR5405922	96.6805	93.685	95.0377	n/a	n/a	n/a	n/a
N2_066_019G1	3.21005	SRR5405921	96.3597	87.8206	93.3073	n/a	n/a	n/a	n/a
N2_066_021G1	4.89409	SRR5405920	96.9278	75.8826	92.4034	n/a	n/a	n/a	n/a
N2_066_024G1	1.64508	SRR5405919	95.0386	90.6056	94.2602	n/a	n/a	n/a	n/a
N2_066_031G1	4.81764	SRR5405918	96.0617	88.7005	91.0046	n/a	n/a	n/a	n/a
N2_066_033G1	3.71624	SRR5405917	97.8292	93.7076	95.5289	n/a	n/a	n/a	n/a
N2_066_037G1	3.81569	SRR5405916	98.1115	82.9476	87.2814	n/a	n/a	n/a	n/a
N2_066_048G1	3.52433	SRR5405915	93.6053	90.2568	92.3516	n/a	n/a	n/a	n/a
N2_066_050G1	2.86121	SRR5405914	98.6348	93.9628	97.768	n/a	n/a	n/a	n/a
N2_066_060G1	4.92877	SRR5405913	91.9635	78.1507	86.2111	n/a	n/a	n/a	n/a
N2_066_064G1	3.59631	SRR5405912	95.867	89.3451	92.9474	n/a	n/a	n/a	n/a
N2_069_014G1	5.71735	SRR5405911	74.7468	73.405	86.2033	22778	41625.5	2946	32.2637
N2_069_015G1	1.76298	SRR5405910	94.3004	92.7113	98.2937	n/a	n/a	n/a	n/a
N2_069_017G1	2.6982	SRR5405909	95.4705	95.4238	98.4854	n/a	n/a	n/a	n/a
N2_069_018G1	5.18868	SRR5405908	91.2224	90.0961	94.9352	6835	84757	2793	30.6284
N2_069_019G1	3.34147	SRR5405907	92.4539	49.4484	94.0651	n/a	n/a	n/a	n/a
N2_069_021G1	3.14987	SRR5405906	88.7972	86.8486	90.9578	7412	82222.5	3722	40.7846
N2_069_024G1	4.20214	SRR5405905	92.9548	90.9516	95.669	9181	72661	3294	36.1105
N2_069_027G1	1.8658	SRR5405904	94.0509	86.1301	97.8103	n/a	n/a	n/a	n/a
N2_069_028G1	4.50705	SRR5405903	91.5828	91.4181	96.776	n/a	n/a	n/a	n/a
N2_069_029G1	3.25244	SRR5405902	94.0944	83.2163	96.4248	29996.5	60329	3230	35.4361
N2_070_016G1	2.66824	SRR5405901	89.26	77.9303	81.5645	n/a	n/a	n/a	n/a
N2_070_019G1	3.3662	SRR5405900	81.7227	75.0722	78.7373	n/a	n/a	n/a	n/a
N2_070_020G1	6.15811	SRR5405899	83.4932	83.0776	88.375	35241.5	82557.5	2452	17.4185
N2_070_024G1	4.52176	SRR5405898	92.027	92.027	95.8818	n/a	n/a	n/a	n/a
N2_070_027G1	2.86669	SRR5405897	89.3867	88.5623	94.9032	29169.5	77240.5	3324	23.5945
N2_070_030G1	1.65344	SRR5405896	94.4712	93.1149	97.8685	28237	95650.5	3360	23.8704
N2_070_036G1	3.3814	SRR5405895	94.4383	84.7561	93.0405	25646.5	84039	4449	31.5868
N2_070_042G1	4.83439	SRR5405894	89.7904	76.4841	91.6815	n/a	n/a	n/a	n/a
N2_070_057G1	1.91346	SRR5405893	87.3688	74.7587	86.0784	n/a	n/a	n/a	n/a
N2_070_060G1	2.71459	SRR5405892	89.6442	85.5366	91.4124	12002	89272.5	4264	30.2712
N2_071_007G1	3.12077	SRR5405891	94.0562	94.0376	96.8425	n/a	n/a	n/a	n/a
N2_071_008G1	2.64628	SRR5405890	95.6707	95.0278	97.3656	n/a	n/a	n/a	n/a
N2_071_010G1	2.51973	SRR5405889	95.2952	95.0563	96.2866	n/a	n/a	n/a	n/a
N2_071_013G1	2.68742	SRR5405888	96.148	95.4785	96.5962	29814	62228	3073	32.205
N2_071_015G1	3.29957	SRR5405887	94.5154	93.7715	96.7987	n/a	n/a	n/a	n/a
N2_071_017G1	2.49721	SRR5405886	95.0353	94.2523	95.8041	n/a	n/a	n/a	n/a
N2_071_019G1	2.85728	SRR5405885	92.7021	89.8866	94.7863	n/a	n/a	n/a	n/a
N2_071_021G1	3.26125	SRR5405884	96.827	53.5972	65.028	29924.5	57499	2903	30.4234
N2_071_023G1	3.17017	SRR5405883	95.0857	94.9047	97.7623	n/a	n/a	n/a	n/a
N2_071_025G1	3.71759	SRR5405882	96.9873	93.8481	98.2554	n/a	n/a	n/a	n/a
N2_071_027G1	2.17968	SRR5405881	95.3091	92.8053	96.8172	9027.5	86775	3307	34.6646
N2_071_029G1	5.2445	SRR5405880	96.9421	94.8819	98.2307	n/a	n/a	n/a	n/a
N2_071_030G1	5.13283	SRR5405879	95.0674	91.9929	96.1318	n/a	n/a	n/a	n/a
N2_088_008G1	4.53571	SRR5405878	78.9758	51.086	88.8891	n/a	n/a	n/a	n/a
N2_088_010G1	2.80278	SRR5405877	96.4695	94.8984	96.2913	19736	114889	2727	43.5206
N2_088_013G1	5.31047	SRR5405876	85.5498	72.6539	85.9212	9108	150387	3214	51.2436
N2_088_015G1	3.12233	SRR5405875	86.7806	82.0689	87.7975	8646.5	123759	3221	51.3552
N2_088_018G1	2.84072	SRR5405874	91.8807	87.73	91.7563	13357.5	122572	3607	57.583
N2_088_022G1	3.82282	SRR5405873	92.938	89.8444	91.9839	n/a	n/a	n/a	n/a
N2_088_027G1	2.91203	SRR5405872	87.3095	80.7545	86.3617	n/a	n/a	n/a	n/a
N2_088_034G1	3.69564	SRR5405871	92.5867	86.7631	92.0281	n/a	n/a	n/a	n/a
N2_088_042G1	2.948	SRR5405870	89.4778	77.4713	86.4243	n/a	n/a	n/a	n/a
N2_093_007G1	4.61972	SRR5405869	89.5783	85.7896	88.5316	n/a	n/a	n/a	n/a
N2_093_008G1	3.85946	SRR5405868	97.3977	95.093	97.0437	54140	101016	2760	55.444
N2_093_008G2	3.83442	SRR5405867	95.9963	93.6091	93.499	n/a	n/a	n/a	n/a
N2_093_009G1	2.66522	SRR5405866	99.029	97.0155	98.8416	50575.5	106533	2970	59.6745
N2_093_010G1	2.36759	SRR5405865	96.653	96.4667	96.497	48574.5	74371.5	2495	50.1306
N3_172_026G1	3.13071	SRX858709	96.9692	88.8338	96.6197	n/a	n/a	n/a	n/a
N3_172_030G1	3.12269	SRX858710	97.427	90.5093	93.0257	n/a	n/a	n/a	n/a
N3_172_032G1	2.94625	SRX858711	96.6976	92.3811	90.0385	n/a	n/a	n/a	n/a
N3_172_050G1	3.17055	SRX858712	98.8735	98.3219	97.0503	n/a	n/a	n/a	n/a
N3_172_051G1	2.93737	SRX858713	98.3743	97.3061	96.1896	n/a	n/a	n/a	n/a
N3_172_052G1	2.37666	SRX858714	98.3072	97.7125	99.0076	n/a	n/a	n/a	n/a
N3_172_052G2	2.8045	SRX858715	98.3629	97.6649	97.6465	n/a	n/a	n/a	n/a
N3_172_053G1	2.83017	SRX858716	97.9282	89.2841	96.8485	n/a	n/a	n/a	n/a
N3_172_070G1	2.86874	SRX858717	97.2843	96.2488	97.6335	n/a	n/a	n/a	n/a
N3_173_016G1	3.20979	SRX858718	98.6714	96.9607	97.8649	n/a	n/a	n/a	n/a
N3_173_017G1	2.99359	SRX858719	98.6732	97.635	97.4845	n/a	n/a	n/a	n/a
N3_173_019G1	3.18073	SRX858720	98.356	96.2743	98.3167	n/a	n/a	n/a	n/a
N3_173_021G1	2.8396	SRX858721	98.7816	96.2747	95.5763	n/a	n/a	n/a	n/a
N3_173_022G1	3.31454	SRX858722	98.2307	96.8719	98.0065	n/a	n/a	n/a	n/a
N3_173_039G1	3.06569	SRX858723	98.8439	97.6696	96.8391	n/a	n/a	n/a	n/a
N3_174_015G1	3.25253	SRX858724	98.3677	91.6129	88.3768	n/a	n/a	n/a	n/a
N3_174_017G1	3.51377	SRX858725	98.5389	98.1558	93.786	n/a	n/a	n/a	n/a
N3_174_021G1	3.16186	SRX858726	98.4683	97.3811	88.4344	n/a	n/a	n/a	n/a
N3_174_023G1	2.02111	SRX858727	97.0711	95.2333	87.2484	n/a	n/a	n/a	n/a
N3_174_034G1	2.49281	SRX858728	92.2896	86.0987	94.1531	n/a	n/a	n/a	n/a
N3_174_037G1	2.9425	SRX858729	93.4207	89.3325	96.9443	n/a	n/a	n/a	n/a
N3_174_038G1	2.80545	SRX858730	95.043	92.1542	94.5558	n/a	n/a	n/a	n/a
N3_175_017G1	2.74212	SRX858731	98.0062	95.4926	94.7897	n/a	n/a	n/a	n/a
N3_175_018G1	2.85051	SRX858732	96.9717	73.8631	96.782	n/a	n/a	n/a	n/a
N3_175_019G1	2.55964	SRX858733	97.565	96.1148	95.8239	n/a	n/a	n/a	n/a
N3_175_020G1	2.53049	SRX858734	97.0995	72.7632	93.5375	n/a	n/a	n/a	n/a
N3_175_032G1	2.37957	SRX858735	96.0134	83.3995	88.233	n/a	n/a	n/a	n/a
N3_175_035G1	2.61601	SRX858736	95.787	80.6837	86.9928	n/a	n/a	n/a	n/a
N3_175_046G1	2.91193	SRX858737	97.0111	92.9589	94.169	n/a	n/a	n/a	n/a
N3_175_051G1	2.78093	SRX858738	96.0777	75.187	78.8458	n/a	n/a	n/a	n/a
N3_176_013G1	2.54624	SRX858739	97.8863	86.903	92.539	n/a	n/a	n/a	n/a
N3_176_014G1	2.51693	SRX858740	97.6083	96.5575	95.2747	n/a	n/a	n/a	n/a
N3_176_015G1	2.90907	SRX858741	97.5845	32.3716	94.4868	n/a	n/a	n/a	n/a
N3_176_027G1	3.28936	SRX858742	97.6725	95.2962	97.0716	n/a	n/a	n/a	n/a
N3_176_035G1	2.68088	SRX858743	96.4273	90.6485	96.0783	n/a	n/a	n/a	n/a
N3_176_038G1	6.32235	SRX858744	96.9837	92.3939	96.1198	n/a	n/a	n/a	n/a
N3_176_045G1	2.87225	SRX858745	96.7431	90.8298	94.9101	n/a	n/a	n/a	n/a
N3_177_009G1	3.06227	SRX858746	93.0853	84.7729	91.9185	n/a	n/a	n/a	n/a
N3_177_018G1	2.70607	SRX858747	96.6701	93.2086	92.6124	n/a	n/a	n/a	n/a
N3_177_024G1	2.97637	SRX858748	87.6238	71.3592	88.1707	n/a	n/a	n/a	n/a
N3_178_011G1	2.43275	SRX858749	96.2412	94.8138	94.0331	n/a	n/a	n/a	n/a
N3_178_011G2	3.02532	SRX858750	95.6722	93.4257	95.9251	n/a	n/a	n/a	n/a
N3_178_012G1	3.10563	SRX858751	95.8722	93.4458	95.327	n/a	n/a	n/a	n/a
N3_178_013G1	2.73419	SRX858752	94.0965	90.5903	94.462	n/a	n/a	n/a	n/a
N3_178_014G1	3.0322	SRX858753	94.3324	82.3268	94.1683	n/a	n/a	n/a	n/a
N3_178_014G2	2.78927	SRX858754	92.8077	89.0843	94.4399	n/a	n/a	n/a	n/a
N3_178_015G1	2.73295	SRX858755	92.7572	87.5936	93.7779	n/a	n/a	n/a	n/a
N3_182_019G1	3.12011	SRX858756	98.5838	43.1931	43.0031	n/a	n/a	n/a	n/a
N3_182_020G1	4.07248	SRX858757	97.8767	71.1804	71.2385	n/a	n/a	n/a	n/a
N3_183_013G1	2.66827	SRX858758	97.6206	96.9071	97.0749	n/a	n/a	n/a	n/a
S2_010_009G1	2.99228	SRX858704	98.814	84.5259	86.2532	n/a	n/a	n/a	n/a
S2_010_010G1	2.85954	SRX858705	88.4424	40.8362	45.3934	n/a	n/a	n/a	n/a
S2_010_011G1	3.33838	SRX858706	98.8384	68.1722	70.6183	n/a	n/a	n/a	n/a
S2_010_012G1	3.00669	SRX858707	98.656	77.6654	78.9456	n/a	n/a	n/a	n/a
S2_010_014G1	2.95629	SRX858708	98.1796	84.5556	87.0671	n/a	n/a	n/a	n/a

## Sheet: b
infant	sample	day of life	genome	completeness	contamination	genome size (bp)	genome coverage	% GC	≥50% complete with ≤5% contamination	representative	representative is ≥50% complete with ≤5% contamination	group	species	sub-species	sub-species group size
N2_065	N2_065_011G1	11	N2_065_011G1_Enterococcus_faecalis_37_10	100	0	2940967	9.68756	0.368547	TRUE	N2_065_011G1_Enterococcus_faecalis_37_10	TRUE	Enterococcus	Enterococcus faecalis	Enterococcus faecalis 2	188
N1_003	N1_003_011G1	11	N1_003_011G1_Enterococcus_faecalis_38	99.63	0	2857732	328.65	0.374723	TRUE	N2_065_011G1_Enterococcus_faecalis_37_10	TRUE	Enterococcus	Enterococcus faecalis	Enterococcus faecalis 2	188
N1_003	N1_003_013G1	13	N1_003_013G1_Enterococcus_faecalis_38	99.63	0	2853086	1047.47	0.376108	TRUE	N2_065_011G1_Enterococcus_faecalis_37_10	TRUE	Enterococcus	Enterococcus faecalis	Enterococcus faecalis 2	188
N1_003	N1_003_015G1	15	N1_003_015G1_Enterococcus_faecalis_38	99.63	0	2861333	655.745	0.373448	TRUE	N2_065_011G1_Enterococcus_faecalis_37_10	TRUE	Enterococcus	Enterococcus faecalis	Enterococcus faecalis 2	188
N1_003	N1_003_017G1	17	N1_003_017G1_Enterococcus_faecalis_38	99.63	0	2860642	367.723	0.372527	TRUE	N2_065_011G1_Enterococcus_faecalis_37_10	TRUE	Enterococcus	Enterococcus faecalis	Enterococcus faecalis 2	188
N1_003	N1_003_018G1	18	N1_003_018G1_Enterococcus_faecalis_38	99.63	0	2857888	153.083	0.375856	TRUE	N2_065_011G1_Enterococcus_faecalis_37_10	TRUE	Enterococcus	Enterococcus faecalis	Enterococcus faecalis 2	188
N1_003	N1_003_019G1	19	N1_003_019G1_Enterococcus_faecalis_38	99.63	0	2856555	703.763	0.375444	TRUE	N2_065_011G1_Enterococcus_faecalis_37_10	TRUE	Enterococcus	Enterococcus faecalis	Enterococcus faecalis 2	188
N1_003	N1_003_021G1	21	N1_003_021G1_Enterococcus_faecalis_38	99.63	0	2852752	33.3844	0.371801	TRUE	N2_065_011G1_Enterococcus_faecalis_37_10	TRUE	Enterococcus	Enterococcus faecalis	Enterococcus faecalis 2	188
N1_003	N1_003_025G1	25	N1_003_025G1_Enterococcus_faecalis_38	99.63	0	2844512	25.4545	0.373683	TRUE	N2_065_011G1_Enterococcus_faecalis_37_10	TRUE	Enterococcus	Enterococcus faecalis	Enterococcus faecalis 2	188
N1_003	N1_003_026G1	26	N1_003_026G1_Enterococcus_faecalis_38	99.63	0	2855367	52.6234	0.378039	TRUE	N2_065_011G1_Enterococcus_faecalis_37_10	TRUE	Enterococcus	Enterococcus faecalis	Enterococcus faecalis 2	188
N1_003	N1_003_027G1	27	N1_003_027G1_Enterococcus_faecalis_38	99.63	0	2841162	30.4221	0.371861	TRUE	N2_065_011G1_Enterococcus_faecalis_37_10	TRUE	Enterococcus	Enterococcus faecalis	Enterococcus faecalis 2	188
N1_003	N1_003_028G1	28	N1_003_028G1_Enterococcus_faecalis_38	99.63	0	2858780	111.718	0.376525	TRUE	N2_065_011G1_Enterococcus_faecalis_37_10	TRUE	Enterococcus	Enterococcus faecalis	Enterococcus faecalis 2	188
N1_019	N1_019_038G1	38	N1_019_038G1_Enterococcus_faecalis	99.63	0	2950889	51.321	0.379227	TRUE	N2_065_011G1_Enterococcus_faecalis_37_10	TRUE	Enterococcus	Enterococcus faecalis	Enterococcus faecalis 2	188
N1_019	N1_019_057G1	57	N1_019_057G1_Enterococcus_faecalis	99.63	0	2883781	31.0303	0.362705	TRUE	N2_065_011G1_Enterococcus_faecalis_37_10	TRUE	Enterococcus	Enterococcus faecalis	Enterococcus faecalis 2	188
N1_021	N1_021_030G1	30	N1_021_030G1_Enterococcus_faecalis	99.63	0	2952574	156.59	0.368598	TRUE	N2_065_011G1_Enterococcus_faecalis_37_10	TRUE	Enterococcus	Enterococcus faecalis	Enterococcus faecalis 2	188
N1_023	N1_023_015G1	15	N1_023_015G1_Enterococcus_faecalis-a	99.63	0	2791344	271.292	0.376245	TRUE	N2_065_011G1_Enterococcus_faecalis_37_10	TRUE	Enterococcus	Enterococcus faecalis	Enterococcus faecalis 2	188
N1_023	N1_023_018G1	18	N1_023_018G1_Enterococcus_faecalis-a	99.63	0	2834576	98.324	0.374793	TRUE	N2_065_011G1_Enterococcus_faecalis_37_10	TRUE	Enterococcus	Enterococcus faecalis	Enterococcus faecalis 2	188
N2_064	N2_064_036G1	36	N2_064_036G1_Enterococcus_faecalis_37_18	99.63	0	2879990	18.3937	0.3797	TRUE	N2_065_011G1_Enterococcus_faecalis_37_10	TRUE	Enterococcus	Enterococcus faecalis	Enterococcus faecalis 2	188
N1_019	N1_019_023G1	23	N1_019_023G1_Enterococcus_faecalis	99.63	0.07	2860867	31.6296	0.370864	TRUE	N2_065_011G1_Enterococcus_faecalis_37_10	TRUE	Enterococcus	Enterococcus faecalis	Enterococcus faecalis 2	188
N1_019	N1_019_024G1	24	N1_019_024G1_Enterococcus_faecalis	99.63	0.07	2863912	1251.63	0.377472	TRUE	N2_065_011G1_Enterococcus_faecalis_37_10	TRUE	Enterococcus	Enterococcus faecalis	Enterococcus faecalis 2	188
N1_019	N1_019_026G1	26	N1_019_026G1_Enterococcus_faecalis	99.63	0.07	2924292	614.621	0.364321	TRUE	N2_065_011G1_Enterococcus_faecalis_37_10	TRUE	Enterococcus	Enterococcus faecalis	Enterococcus faecalis 2	188
N2_035	N2_035_012G1	12	N2_035_012G1_Enterococcus_faecalis_37_29	99.63	0.09	3004362	30.4959	0.367594	TRUE	N2_065_011G1_Enterococcus_faecalis_37_10	TRUE	Enterococcus	Enterococcus faecalis	Enterococcus faecalis 2	188
N2_038	N2_038_009G1	9	N2_038_009G1_Enterococcus_faecalis_37_118	99.63	0.09	2947785	121.544	0.364927	TRUE	N2_065_011G1_Enterococcus_faecalis_37_10	TRUE	Enterococcus	Enterococcus faecalis	Enterococcus faecalis 2	188
N2_038	N2_038_011G1	11	N2_038_011G1_Enterococcus_faecalis_37_40	99.63	0.09	2986037	43.0167	0.369917	TRUE	N2_065_011G1_Enterococcus_faecalis_37_10	TRUE	Enterococcus	Enterococcus faecalis	Enterococcus faecalis 2	188
N2_038	N2_038_013G1	13	N2_038_013G1_Enterococcus_faecalis_37_92	99.63	0.09	2954588	95.0196	0.365506	TRUE	N2_065_011G1_Enterococcus_faecalis_37_10	TRUE	Enterococcus	Enterococcus faecalis	Enterococcus faecalis 2	188
N2_038	N2_038_018G1	18	N2_038_018G1_Enterococcus_faecalis_37_40	99.63	0.09	2945857	40.8518	0.366845	TRUE	N2_065_011G1_Enterococcus_faecalis_37_10	TRUE	Enterococcus	Enterococcus faecalis	Enterococcus faecalis 2	188
N2_038	N2_038_044G1	44	N2_038_044G1_Enterococcus_faecalis_37_21	99.63	0.09	2854026	22.1737	0.368904	TRUE	N2_065_011G1_Enterococcus_faecalis_37_10	TRUE	Enterococcus	Enterococcus faecalis	Enterococcus faecalis 2	188
N2_039	N2_039_008G1	8	N2_039_008G1_Enterococcus_faecalis_37_244	99.63	0.09	2970490	251.613	0.357003	TRUE	N2_065_011G1_Enterococcus_faecalis_37_10	TRUE	Enterococcus	Enterococcus faecalis	Enterococcus faecalis 2	188
N2_039	N2_039_011G1	11	N2_039_011G1_Enterococcus_faecalis_37_59	99.63	0.09	2955847	59.8682	0.36142	TRUE	N2_065_011G1_Enterococcus_faecalis_37_10	TRUE	Enterococcus	Enterococcus faecalis	Enterococcus faecalis 2	188
N2_039	N2_039_013G1	13	N2_039_013G1_Enterococcus_faecalis_37_110	99.63	0.09	2849464	110.404	0.369296	TRUE	N2_065_011G1_Enterococcus_faecalis_37_10	TRUE	Enterococcus	Enterococcus faecalis	Enterococcus faecalis 2	188
N2_039	N2_039_015G1	15	N2_039_015G1_Enterococcus_faecalis_37_109	99.63	0.09	2956164	111.271	0.362331	TRUE	N2_065_011G1_Enterococcus_faecalis_37_10	TRUE	Enterococcus	Enterococcus faecalis	Enterococcus faecalis 2	188
N2_039	N2_039_044G1	44	N2_039_044G1_Enterococcus_faecalis_37_54	99.63	0.09	2852922	54.9082	0.366404	TRUE	N2_065_011G1_Enterococcus_faecalis_37_10	TRUE	Enterococcus	Enterococcus faecalis	Enterococcus faecalis 2	188
N2_038	N2_038_020G1	20	N2_038_020G1_Enterococcus_faecalis_37_71	99.63	0.11	3184139	66.5343	0.357401	TRUE	N2_065_011G1_Enterococcus_faecalis_37_10	TRUE	Enterococcus	Enterococcus faecalis	Enterococcus faecalis 2	188
N1_023	N1_023_020G1	20	N1_023_020G1_Enterococcus_faecalis-a	99.63	0.19	2768187	60.5584	0.376171	TRUE	N2_065_011G1_Enterococcus_faecalis_37_10	TRUE	Enterococcus	Enterococcus faecalis	Enterococcus faecalis 2	188
N1_023	N1_023_021G1	21	N1_023_021G1_Enterococcus_faecalis-a	99.63	0.19	2767913	28.2999	0.37131	TRUE	N2_065_011G1_Enterococcus_faecalis_37_10	TRUE	Enterococcus	Enterococcus faecalis	Enterococcus faecalis 2	188
N2_039	N2_039_035G1	35	N2_039_035G1_Enterococcus_faecalis_37_95	99.63	0.28	2929262	92.9386	0.364783	TRUE	N2_065_011G1_Enterococcus_faecalis_37_10	TRUE	Enterococcus	Enterococcus faecalis	Enterococcus faecalis 2	188
N1_023	N1_023_029G1	29	N1_023_029G1_Enterococcus_faecalis-a	99.63	0.31	2732929	16.3352	0.372445	TRUE	N2_065_011G1_Enterococcus_faecalis_37_10	TRUE	Enterococcus	Enterococcus faecalis	Enterococcus faecalis 2	188
N1_023	N1_023_017G1	17	N1_023_017G1_Enterococcus_faecalis-a	99.63	0.37	2826952	141	0.374647	TRUE	N2_065_011G1_Enterococcus_faecalis_37_10	TRUE	Enterococcus	Enterococcus faecalis	Enterococcus faecalis 2	188
N2_071	N2_071_030G1	30	N2_071_030G1_Enterococcus_faecalis_37_16	99.63	0.37	2974714	17.4937	0.369786	TRUE	N2_065_011G1_Enterococcus_faecalis_37_10	TRUE	Enterococcus	Enterococcus faecalis	Enterococcus faecalis 2	188
N2_038	N2_038_015G1	15	N2_038_015G1_Enterococcus_faecalis_37_34	99.63	0.47	2991848	32.5857	0.3656	TRUE	N2_065_011G1_Enterococcus_faecalis_37_10	TRUE	Enterococcus	Enterococcus faecalis	Enterococcus faecalis 2	188
N2_038	N2_038_036G1	36	N2_038_036G1_Enterococcus_faecalis_37_32	99.63	0.47	2962728	35.3859	0.363969	TRUE	N2_065_011G1_Enterococcus_faecalis_37_10	TRUE	Enterococcus	Enterococcus faecalis	Enterococcus faecalis 2	188
N2_039	N2_039_021G1	21	N2_039_021G1_Enterococcus_faecalis_37_41	99.63	0.47	2947478	36.4055	0.358432	TRUE	N2_065_011G1_Enterococcus_faecalis_37_10	TRUE	Enterococcus	Enterococcus faecalis	Enterococcus faecalis 2	188
N2_035	N2_035_025G1	25	N2_035_025G1_Enterococcus_faecalis_37_18	99.63	0.48	3121893	13.9264	0.359851	TRUE	N2_065_011G1_Enterococcus_faecalis_37_10	TRUE	Enterococcus	Enterococcus faecalis	Enterococcus faecalis 2	188
N1_023	N1_023_019G1	19	N1_023_019G1_Enterococcus_faecalis-a	99.63	0.56	2743726	58.1278	0.373068	TRUE	N2_065_011G1_Enterococcus_faecalis_37_10	TRUE	Enterococcus	Enterococcus faecalis	Enterococcus faecalis 2	188
N2_039	N2_039_018G1	18	N2_039_018G1_Enterococcus_faecalis_37_19	99.63	0.91	2968136	19.0676	0.36573	TRUE	N2_065_011G1_Enterococcus_faecalis_37_10	TRUE	Enterococcus	Enterococcus faecalis	Enterococcus faecalis 2	188
N2_039	N2_039_020G1	20	N2_039_020G1_Enterococcus_faecalis_37_12	99.63	1.34	2971834	11.3273	0.367388	TRUE	N2_065_011G1_Enterococcus_faecalis_37_10	TRUE	Enterococcus	Enterococcus faecalis	Enterococcus faecalis 2	188
N2_064	N2_064_043G1	43	N2_064_043G1_Enterococcus_faecalis_37_12	99.44	0.6	2868876	12.3837	0.371627	TRUE	N2_065_011G1_Enterococcus_faecalis_37_10	TRUE	Enterococcus	Enterococcus faecalis	Enterococcus faecalis 2	188
N2_039	N2_039_037G1	37	N2_039_037G1_Enterococcus_faecalis_37_12	99.44	1.03	2896829	11.9551	0.367615	TRUE	N2_065_011G1_Enterococcus_faecalis_37_10	TRUE	Enterococcus	Enterococcus faecalis	Enterococcus faecalis 2	188
N1_003	N1_003_022G1	22	N1_003_022G1_Enterococcus_faecalis_38	99.25	0.12	2840277	16.7268	0.372856	TRUE	N2_065_011G1_Enterococcus_faecalis_37_10	TRUE	Enterococcus	Enterococcus faecalis	Enterococcus faecalis 2	188
N2_038	N2_038_026G1	26	N2_038_026G1_Enterococcus_faecalis_37_13	99.25	0.63	2920883	12.1384	0.362675	TRUE	N2_065_011G1_Enterococcus_faecalis_37_10	TRUE	Enterococcus	Enterococcus faecalis	Enterococcus faecalis 2	188
N2_035	N2_035_053G1	53	N2_035_053G1_Enterococcus_faecalis_37_13	99.06	0.37	2835770	12.8212	0.36904	TRUE	N2_065_011G1_Enterococcus_faecalis_37_10	TRUE	Enterococcus	Enterococcus faecalis	Enterococcus faecalis 2	188
N2_064	N2_064_031G1	31	N2_064_031G1_Enterococcus_faecalis_37_11	98.85	1.12	2897748	11.0504	0.373337	TRUE	N2_065_011G1_Enterococcus_faecalis_37_10	TRUE	Enterococcus	Enterococcus faecalis	Enterococcus faecalis 2	188
N1_019	N1_019_022G1	22	N1_019_022G1_Enterococcus_faecalis	98.38	0.45	2751066	12.774	0.36528	TRUE	N2_065_011G1_Enterococcus_faecalis_37_10	TRUE	Enterococcus	Enterococcus faecalis	Enterococcus faecalis 2	188
N1_008	N1_008_028G1	28	N1_008_028G1_Enterococcus_faecalis_refined-A	98.28	0	2586452	436.608	0.380225	TRUE	N2_065_011G1_Enterococcus_faecalis_37_10	TRUE	Enterococcus	Enterococcus faecalis	Enterococcus faecalis 2	188
N1_009	N1_009_006G1	6	N1_009_006G1_Enterococcus_faecalis	98.28	0	3073197	499.544	0.372104	TRUE	N2_065_011G1_Enterococcus_faecalis_37_10	TRUE	Enterococcus	Enterococcus faecalis	Enterococcus faecalis 2	188
N1_009	N1_009_007G1	7	N1_009_007G1_Enterococcus_faecalis	98.28	0	3045587	261.002	0.366156	TRUE	N2_065_011G1_Enterococcus_faecalis_37_10	TRUE	Enterococcus	Enterococcus faecalis	Enterococcus faecalis 2	188
N1_009	N1_009_015G1	15	N1_009_015G1_Enterococcus_faecalis	98.28	0	3071610	169.993	0.367918	TRUE	N2_065_011G1_Enterococcus_faecalis_37_10	TRUE	Enterococcus	Enterococcus faecalis	Enterococcus faecalis 2	188
N1_011	N1_011_027G1	27	N1_011_027G1_Enterococcus_faecalis	98.28	0	2934893	26.7722	0.3704	TRUE	N2_065_011G1_Enterococcus_faecalis_37_10	TRUE	Enterococcus	Enterococcus faecalis	Enterococcus faecalis 2	188
N1_011	N1_011_028G1	28	N1_011_028G1_Enterococcus_faecalis	98.28	0	2907051	14.2293	0.365278	TRUE	N2_065_011G1_Enterococcus_faecalis_37_10	TRUE	Enterococcus	Enterococcus faecalis	Enterococcus faecalis 2	188
N1_011	N1_011_033G1	33	N1_011_033G1_Enterococcus_faecalis_refined	98.28	0	2548044	38.3367	0.375946	TRUE	N2_065_011G1_Enterococcus_faecalis_37_10	TRUE	Enterococcus	Enterococcus faecalis	Enterococcus faecalis 2	188
N1_014	N1_014_007G1	7	N1_014_007G1_Enterococcus_faecalis	98.28	0	2973187	482.717	0.36638	TRUE	N2_065_011G1_Enterococcus_faecalis_37_10	TRUE	Enterococcus	Enterococcus faecalis	Enterococcus faecalis 2	188
N1_014	N1_014_008G1	8	N1_014_008G1_Enterococcus_faecalis	98.28	0	2979332	691.156	0.37181	TRUE	N2_065_011G1_Enterococcus_faecalis_37_10	TRUE	Enterococcus	Enterococcus faecalis	Enterococcus faecalis 2	188
N1_014	N1_014_009G1	9	N1_014_009G1_Enterococcus_faecalis	98.28	0	2978380	737.263	0.367981	TRUE	N2_065_011G1_Enterococcus_faecalis_37_10	TRUE	Enterococcus	Enterococcus faecalis	Enterococcus faecalis 2	188
N1_014	N1_014_010G1	10	N1_014_010G1_Enterococcus_faecalis	98.28	0	2979271	417.022	0.371205	TRUE	N2_065_011G1_Enterococcus_faecalis_37_10	TRUE	Enterococcus	Enterococcus faecalis	Enterococcus faecalis 2	188
N1_014	N1_014_011G1	11	N1_014_011G1_Enterococcus_faecalis	98.28	0	2975614	443.23	0.366975	TRUE	N2_065_011G1_Enterococcus_faecalis_37_10	TRUE	Enterococcus	Enterococcus faecalis	Enterococcus faecalis 2	188
N1_014	N1_014_012G1	12	N1_014_012G1_Enterococcus_faecalis	98.28	0	2998363	347.694	0.366963	TRUE	N2_065_011G1_Enterococcus_faecalis_37_10	TRUE	Enterococcus	Enterococcus faecalis	Enterococcus faecalis 2	188
N1_014	N1_014_015G1	15	N1_014_015G1_Enterococcus_faecalis	98.28	0	2977465	108.005	0.371564	TRUE	N2_065_011G1_Enterococcus_faecalis_37_10	TRUE	Enterococcus	Enterococcus faecalis	Enterococcus faecalis 2	188
N1_014	N1_014_016G1	16	N1_014_016G1_Enterococcus_faecalis	98.28	0	2971143	173.227	0.371025	TRUE	N2_065_011G1_Enterococcus_faecalis_37_10	TRUE	Enterococcus	Enterococcus faecalis	Enterococcus faecalis 2	188
N1_014	N1_014_017G1	17	N1_014_017G1_Enterococcus_faecalis	98.28	0	2965161	31.1682	0.369496	TRUE	N2_065_011G1_Enterococcus_faecalis_37_10	TRUE	Enterococcus	Enterococcus faecalis	Enterococcus faecalis 2	188
N1_018	N1_018_013G1	13	N1_018_013G1_Enterococcus_faecalis	98.28	0	2874256	147.193	0.371353	TRUE	N2_065_011G1_Enterococcus_faecalis_37_10	TRUE	Enterococcus	Enterococcus faecalis	Enterococcus faecalis 2	188
N1_018	N1_018_014G1	14	N1_018_014G1_Enterococcus_faecalis	98.28	0	2873803	39.6449	0.372483	TRUE	N2_065_011G1_Enterococcus_faecalis_37_10	TRUE	Enterococcus	Enterococcus faecalis	Enterococcus faecalis 2	188
N1_018	N1_018_016G1	16	N1_018_016G1_Enterococcus_faecalis	98.28	0	2876141	101.746	0.369861	TRUE	N2_065_011G1_Enterococcus_faecalis_37_10	TRUE	Enterococcus	Enterococcus faecalis	Enterococcus faecalis 2	188
N1_018	N1_018_017G1	17	N1_018_017G1_Enterococcus_faecalis	98.28	0	2874535	99.8939	0.37447	TRUE	N2_065_011G1_Enterococcus_faecalis_37_10	TRUE	Enterococcus	Enterococcus faecalis	Enterococcus faecalis 2	188
N1_018	N1_018_018G1	18	N1_018_018G1_Enterococcus_faecalis	98.28	0	2879648	117.619	0.368327	TRUE	N2_065_011G1_Enterococcus_faecalis_37_10	TRUE	Enterococcus	Enterococcus faecalis	Enterococcus faecalis 2	188
N1_018	N1_018_019G1	19	N1_018_019G1_Enterococcus_faecalis	98.28	0	2909483	308.807	0.360471	TRUE	N2_065_011G1_Enterococcus_faecalis_37_10	TRUE	Enterococcus	Enterococcus faecalis	Enterococcus faecalis 2	188
N1_018	N1_018_020G1	20	N1_018_020G1_Enterococcus_faecalis	98.28	0	2881616	863.987	0.371898	TRUE	N2_065_011G1_Enterococcus_faecalis_37_10	TRUE	Enterococcus	Enterococcus faecalis	Enterococcus faecalis 2	188
N1_018	N1_018_024G1	24	N1_018_024G1_Enterococcus_faecalis	98.28	0	2911115	985.008	0.370248	TRUE	N2_065_011G1_Enterococcus_faecalis_37_10	TRUE	Enterococcus	Enterococcus faecalis	Enterococcus faecalis 2	188
N1_018	N1_018_037G1	37	N1_018_037G1_Enterococcus_faecalis	98.28	0	2876045	677.672	0.373209	TRUE	N2_065_011G1_Enterococcus_faecalis_37_10	TRUE	Enterococcus	Enterococcus faecalis	Enterococcus faecalis 2	188
N2_031	N2_031_014G1	14	N2_031_014G1_Enterococcus_faecalis_37_51	98.28	0	2908365	50.9739	0.366939	TRUE	N2_065_011G1_Enterococcus_faecalis_37_10	TRUE	Enterococcus	Enterococcus faecalis	Enterococcus faecalis 2	188
N2_031	N2_031_016G1	16	N2_031_016G1_Enterococcus_faecalis_37_28	98.28	0	2921337	28.7817	0.375371	TRUE	N2_065_011G1_Enterococcus_faecalis_37_10	TRUE	Enterococcus	Enterococcus faecalis	Enterococcus faecalis 2	188
N2_031	N2_031_018G1	18	N2_031_018G1_Enterococcus_faecalis_37_22	98.28	0	2899657	22.7297	0.373437	TRUE	N2_065_011G1_Enterococcus_faecalis_37_10	TRUE	Enterococcus	Enterococcus faecalis	Enterococcus faecalis 2	188
N2_031	N2_031_020G1	20	N2_031_020G1_Enterococcus_faecalis_37_51	98.28	0	2893061	52.6851	0.372697	TRUE	N2_065_011G1_Enterococcus_faecalis_37_10	TRUE	Enterococcus	Enterococcus faecalis	Enterococcus faecalis 2	188
N2_031	N2_031_021G1	21	N2_031_021G1_Enterococcus_faecalis_37_17	98.28	0	2902995	16.8881	0.37264	TRUE	N2_065_011G1_Enterococcus_faecalis_37_10	TRUE	Enterococcus	Enterococcus faecalis	Enterococcus faecalis 2	188
N2_031	N2_031_023G1	23	N2_031_023G1_Enterococcus_faecalis_37_12	98.28	0	2899133	11.7226	0.37202	TRUE	N2_065_011G1_Enterococcus_faecalis_37_10	TRUE	Enterococcus	Enterococcus faecalis	Enterococcus faecalis 2	188
N2_031	N2_031_027G1	27	N2_031_027G1_Enterococcus_faecalis_37_87	98.28	0	2909045	90.6066	0.372425	TRUE	N2_065_011G1_Enterococcus_faecalis_37_10	TRUE	Enterococcus	Enterococcus faecalis	Enterococcus faecalis 2	188
N2_031	N2_031_033G1	33	N2_031_033G1_Enterococcus_faecalis_37_49	98.28	0	2897499	49.007	0.372926	TRUE	N2_065_011G1_Enterococcus_faecalis_37_10	TRUE	Enterococcus	Enterococcus faecalis	Enterococcus faecalis 2	188
N2_060	N2_060_008G1	8	N2_060_008G1_Enterococcus_faecalis_37_16	98.28	0	3032793	16.9793	0.365753	TRUE	N2_065_011G1_Enterococcus_faecalis_37_10	TRUE	Enterococcus	Enterococcus faecalis	Enterococcus faecalis 2	188
N2_060	N2_060_009G1	9	N2_060_009G1_Enterococcus_faecalis_38_16	98.28	0	2840749	16.7551	0.377253	TRUE	N2_065_011G1_Enterococcus_faecalis_37_10	TRUE	Enterococcus	Enterococcus faecalis	Enterococcus faecalis 2	188
N2_061	N2_061_007G1	7	N2_061_007G1_Enterococcus_faecalis_37_1202	98.28	0	2946461	1238.62	0.362909	TRUE	N2_065_011G1_Enterococcus_faecalis_37_10	TRUE	Enterococcus	Enterococcus faecalis	Enterococcus faecalis 2	188
N2_061	N2_061_008G1	8	N2_061_008G1_Enterococcus_faecalis_37_1422	98.28	0	2942880	1547.75	0.365805	TRUE	N2_065_011G1_Enterococcus_faecalis_37_10	TRUE	Enterococcus	Enterococcus faecalis	Enterococcus faecalis 2	188
N2_065	N2_065_019G1	19	N2_065_019G1_Enterococcus_faecalis_37_24	98.28	0	3004408	24.0571	0.364561	TRUE	N2_065_011G1_Enterococcus_faecalis_37_10	TRUE	Enterococcus	Enterococcus faecalis	Enterococcus faecalis 2	188
N2_065	N2_065_046G1	46	N2_065_046G1_Enterococcus_faecalis_37_110	98.28	0	2973208	114.091	0.373317	TRUE	N2_065_011G1_Enterococcus_faecalis_37_10	TRUE	Enterococcus	Enterococcus faecalis	Enterococcus faecalis 2	188
N2_065	N2_065_052G1	52	N2_065_052G1_Enterococcus_faecalis_38_29	98.28	0	2941925	31.1878	0.374509	TRUE	N2_065_011G1_Enterococcus_faecalis_37_10	TRUE	Enterococcus	Enterococcus faecalis	Enterococcus faecalis 2	188
N2_065	N2_065_059G1	59	N2_065_059G1_Enterococcus_faecalis_37_215	98.28	0	2943214	218.639	0.36629	TRUE	N2_065_011G1_Enterococcus_faecalis_37_10	TRUE	Enterococcus	Enterococcus faecalis	Enterococcus faecalis 2	188
N2_066	N2_066_013G1	13	N2_066_013G1_Enterococcus_faecalis_37_123	98.28	0	3057230	122.029	0.366607	TRUE	N2_065_011G1_Enterococcus_faecalis_37_10	TRUE	Enterococcus	Enterococcus faecalis	Enterococcus faecalis 2	188
N2_066	N2_066_017G1	17	N2_066_017G1_Enterococcus_faecalis_37_544	98.28	0	3142192	619.329	0.362396	TRUE	N2_065_011G1_Enterococcus_faecalis_37_10	TRUE	Enterococcus	Enterococcus faecalis	Enterococcus faecalis 2	188
N2_066	N2_066_031G1	31	N2_066_031G1_Enterococcus_faecalis_37_368	98.28	0	3023983	382.544	0.36098	TRUE	N2_065_011G1_Enterococcus_faecalis_37_10	TRUE	Enterococcus	Enterococcus faecalis	Enterococcus faecalis 2	188
N2_066	N2_066_048G1	48	N2_066_048G1_Enterococcus_faecalis_37_299	98.28	0	3023159	328.171	0.363129	TRUE	N2_065_011G1_Enterococcus_faecalis_37_10	TRUE	Enterococcus	Enterococcus faecalis	Enterococcus faecalis 2	188
N2_088	N2_088_008G1	8	N2_088_008G1_Enterococcus_faecalis_38_76	98.28	0	2743949	78.9386	0.376305	TRUE	N2_065_011G1_Enterococcus_faecalis_37_10	TRUE	Enterococcus	Enterococcus faecalis	Enterococcus faecalis 2	188
N2_088	N2_088_010G1	10	N2_088_010G1_Enterococcus_faecalis_38_90	98.28	0	2746471	99.2222	0.374926	TRUE	N2_065_011G1_Enterococcus_faecalis_37_10	TRUE	Enterococcus	Enterococcus faecalis	Enterococcus faecalis 2	188
N2_088	N2_088_013G1	13	N2_088_013G1_Enterococcus_faecalis_38_113	98.28	0	2698796	115.6	0.379747	TRUE	N2_065_011G1_Enterococcus_faecalis_37_10	TRUE	Enterococcus	Enterococcus faecalis	Enterococcus faecalis 2	188
N2_088	N2_088_015G1	15	N2_088_015G1_Enterococcus_faecalis_38_33	98.28	0	2727922	33.583	0.379355	TRUE	N2_065_011G1_Enterococcus_faecalis_37_10	TRUE	Enterococcus	Enterococcus faecalis	Enterococcus faecalis 2	188
N2_088	N2_088_018G1	18	N2_088_018G1_Enterococcus_faecalis_38_38	98.28	0	2732017	40.0713	0.376617	TRUE	N2_065_011G1_Enterococcus_faecalis_37_10	TRUE	Enterococcus	Enterococcus faecalis	Enterococcus faecalis 2	188
N2_088	N2_088_022G1	22	N2_088_022G1_Enterococcus_faecalis_38_14	98.28	0	2755073	14.815	0.383838	TRUE	N2_065_011G1_Enterococcus_faecalis_37_10	TRUE	Enterococcus	Enterococcus faecalis	Enterococcus faecalis 2	188
N2_093	N2_093_007G1	7	N2_093_007G1_Enterococcus_faecalis_37_40	98.28	0	2871207	43.5247	0.366231	TRUE	N2_065_011G1_Enterococcus_faecalis_37_10	TRUE	Enterococcus	Enterococcus faecalis	Enterococcus faecalis 2	188
N2_093	N2_093_008G1	8	N2_093_008G1_Enterococcus_faecalis_38_79	98.28	0	2782160	79.5235	0.37823	TRUE	N2_065_011G1_Enterococcus_faecalis_37_10	TRUE	Enterococcus	Enterococcus faecalis	Enterococcus faecalis 2	188
N2_093	N2_093_008G2	8	N2_093_008G2_Enterococcus_faecalis_37_180	98.28	0	2860440	186.999	0.361687	TRUE	N2_065_011G1_Enterococcus_faecalis_37_10	TRUE	Enterococcus	Enterococcus faecalis	Enterococcus faecalis 2	188
N2_093	N2_093_009G1	9	N2_093_009G1_Enterococcus_faecalis_38_29	98.28	0	2767693	30.8647	0.381946	TRUE	N2_065_011G1_Enterococcus_faecalis_37_10	TRUE	Enterococcus	Enterococcus faecalis	Enterococcus faecalis 2	188
N3_172	N3_172_026G1	26	N3_172_026G1_1_Enterococcus_faecalis_38_25	98.28	0	2876557	33.4601	0.372493	TRUE	N2_065_011G1_Enterococcus_faecalis_37_10	TRUE	Enterococcus	Enterococcus faecalis	Enterococcus faecalis 2	188
N3_172	N3_172_032G1	32	N3_172_032G1_3_Enterococcus_faecalis_38_12	98.28	0	2882952	15.0749	0.369214	TRUE	N2_065_011G1_Enterococcus_faecalis_37_10	TRUE	Enterococcus	Enterococcus faecalis	Enterococcus faecalis 2	188
N3_173	N3_173_016G1	16	N3_173_016G1_1_Enterococcus_faecalis_37_426	98.28	0	2948883	443.818	0.368657	TRUE	N2_065_011G1_Enterococcus_faecalis_37_10	TRUE	Enterococcus	Enterococcus faecalis	Enterococcus faecalis 2	188
N3_173	N3_173_017G1	17	N3_173_017G1_2_Enterococcus_faecalis_37_85	98.28	0	2972420	80.3389	0.360809	TRUE	N2_065_011G1_Enterococcus_faecalis_37_10	TRUE	Enterococcus	Enterococcus faecalis	Enterococcus faecalis 2	188
N3_173	N3_173_019G1	19	N3_173_019G1_3_Enterococcus_faecalis_38_357	98.28	0	2986341	385.097	0.377293	TRUE	N2_065_011G1_Enterococcus_faecalis_37_10	TRUE	Enterococcus	Enterococcus faecalis	Enterococcus faecalis 2	188
N3_173	N3_173_021G1	21	N3_173_021G1_4_Enterococcus_faecalis_37_352	98.28	0	2869043	361.325	0.365792	TRUE	N2_065_011G1_Enterococcus_faecalis_37_10	TRUE	Enterococcus	Enterococcus faecalis	Enterococcus faecalis 2	188
N3_173	N3_173_022G1	22	N3_173_022G1_5_Enterococcus_faecalis_37_257	98.28	0	2979111	301.835	0.3726	TRUE	N2_065_011G1_Enterococcus_faecalis_37_10	TRUE	Enterococcus	Enterococcus faecalis	Enterococcus faecalis 2	188
N3_175	N3_175_018G1	18	N3_175_018G1_2_Enterococcus_faecalis_37_15	98.28	0	3048855	11.9818	0.362775	TRUE	N2_065_011G1_Enterococcus_faecalis_37_10	TRUE	Enterococcus	Enterococcus faecalis	Enterococcus faecalis 2	188
N3_175	N3_175_019G1	19	N3_175_019G1_3_Enterococcus_faecalis_36_10	98.28	0	3019091	9.59339	0.363741	TRUE	N2_065_011G1_Enterococcus_faecalis_37_10	TRUE	Enterococcus	Enterococcus faecalis	Enterococcus faecalis 2	188
N3_176	N3_176_013G1	13	N3_176_013G1_1_Enterococcus_faecalis_38_17	98.28	0	2649861	15.2645	0.378968	TRUE	N2_065_011G1_Enterococcus_faecalis_37_10	TRUE	Enterococcus	Enterococcus faecalis	Enterococcus faecalis 2	188
N3_176	N3_176_014G1	14	N3_176_014G1_2_Enterococcus_faecalis_38_23	98.28	0	2654878	26.4762	0.381592	TRUE	N2_065_011G1_Enterococcus_faecalis_37_10	TRUE	Enterococcus	Enterococcus faecalis	Enterococcus faecalis 2	188
N3_176	N3_176_015G1	15	N3_176_015G1_3_Enterococcus_faecalis_38_112	98.28	0	2650460	104.061	0.384109	TRUE	N2_065_011G1_Enterococcus_faecalis_37_10	TRUE	Enterococcus	Enterococcus faecalis	Enterococcus faecalis 2	188
N3_176	N3_176_027G1	27	N3_176_027G1_4_Enterococcus_faecalis_38_65	98.28	0	2644539	60.0449	0.377992	TRUE	N2_065_011G1_Enterococcus_faecalis_37_10	TRUE	Enterococcus	Enterococcus faecalis	Enterococcus faecalis 2	188
N3_178	N3_178_011G2	11	N3_178_011G2_2_Enterococcus_faecalis_37_32	98.28	0	3026978	33.5297	0.366015	TRUE	N2_065_011G1_Enterococcus_faecalis_37_10	TRUE	Enterococcus	Enterococcus faecalis	Enterococcus faecalis 2	188
N3_178	N3_178_012G1	12	N3_178_012G1_3_Enterococcus_faecalis_37_15	98.28	0	3023081	16.3255	0.364962	TRUE	N2_065_011G1_Enterococcus_faecalis_37_10	TRUE	Enterococcus	Enterococcus faecalis	Enterococcus faecalis 2	188
N3_178	N3_178_015G1	15	N3_178_015G1_7_Enterococcus_faecalis_37_9	98.28	0	2764070	8.88682	0.37055	FALSE	N2_065_011G1_Enterococcus_faecalis_37_10	TRUE	Enterococcus	Enterococcus faecalis	Enterococcus faecalis 2	188
N3_182	N3_182_019G1	19	N3_182_019G1_1_Enterococcus_faecalis_37_534	98.28	0	3055158	533.177	0.369577	TRUE	N2_065_011G1_Enterococcus_faecalis_37_10	TRUE	Enterococcus	Enterococcus faecalis	Enterococcus faecalis 2	188
N3_182	N3_182_020G1	20	N3_182_020G1_2_Enterococcus_faecalis_38_1148	98.28	0	3045296	1193.23	0.375701	TRUE	N2_065_011G1_Enterococcus_faecalis_37_10	TRUE	Enterococcus	Enterococcus faecalis	Enterococcus faecalis 2	188
N2_069	N2_069_028G1	28	N2_069_028G1_Enterococcus_faecalis_38_9	98.28	0.16	2697124	8.55881	0.375036	TRUE	N2_065_011G1_Enterococcus_faecalis_37_10	TRUE	Enterococcus	Enterococcus faecalis	Enterococcus faecalis 2	188
N3_172	N3_172_030G1	30	N3_172_030G1_2_Enterococcus_faecalis_38_8	98.28	0.16	2843113	8.73449	0.372954	TRUE	N2_065_011G1_Enterococcus_faecalis_37_10	TRUE	Enterococcus	Enterococcus faecalis	Enterococcus faecalis 2	188
N3_175	N3_175_017G1	17	N3_175_017G1_1_Enterococcus_faecalis_37_8	98.28	0.16	2955713	7.41206	0.370248	TRUE	N2_065_011G1_Enterococcus_faecalis_37_10	TRUE	Enterococcus	Enterococcus faecalis	Enterococcus faecalis 2	188
N3_177	N3_177_024G1	24	N3_177_024G1_3_Enterococcus_faecalis_38_9	98.28	0.16	2960902	9.18993	0.371416	TRUE	N2_065_011G1_Enterococcus_faecalis_37_10	TRUE	Enterococcus	Enterococcus faecalis	Enterococcus faecalis 2	188
N2_070	N2_070_027G1	27	N2_070_027G1_Enterococcus_faecalis_37_14	98.28	0.86	2877389	13.7566	0.370115	TRUE	N2_065_011G1_Enterococcus_faecalis_37_10	TRUE	Enterococcus	Enterococcus faecalis	Enterococcus faecalis 2	188
N1_009	N1_009_038G1	38	N1_009_038G1_Enterococcus_faecalis	98.28	1.72	2905806	57.5342	0.373421	TRUE	N2_065_011G1_Enterococcus_faecalis_37_10	TRUE	Enterococcus	Enterococcus faecalis	Enterococcus faecalis 2	188
N2_066	N2_066_015G1	15	N2_066_015G1_Enterococcus_faecalis_37_279	98.28	1.72	3420977	216.654	0.359223	TRUE	N2_065_011G1_Enterococcus_faecalis_37_10	TRUE	Enterococcus	Enterococcus faecalis	Enterococcus faecalis 2	188
N2_066	N2_066_019G1	19	N2_066_019G1_Enterococcus_faecalis_37_170	98.28	1.72	3371218	161.277	0.356909	TRUE	N2_065_011G1_Enterococcus_faecalis_37_10	TRUE	Enterococcus	Enterococcus faecalis	Enterococcus faecalis 2	188
N2_066	N2_066_033G1	33	N2_066_033G1_Enterococcus_faecalis_37_174	98.28	1.72	3385839	162.519	0.363514	TRUE	N2_065_011G1_Enterococcus_faecalis_37_10	TRUE	Enterococcus	Enterococcus faecalis	Enterococcus faecalis 2	188
N2_066	N2_066_037G1	37	N2_066_037G1_Enterococcus_faecalis_37_128	98.28	1.72	2966749	125.459	0.371265	TRUE	N2_065_011G1_Enterococcus_faecalis_37_10	TRUE	Enterococcus	Enterococcus faecalis	Enterococcus faecalis 2	188
N2_066	N2_066_050G1	50	N2_066_050G1_Enterococcus_faecalis_37_130	98.28	1.72	3105342	132.545	0.362949	TRUE	N2_065_011G1_Enterococcus_faecalis_37_10	TRUE	Enterococcus	Enterococcus faecalis	Enterococcus faecalis 2	188
N3_178	N3_178_014G1	14	N3_178_014G1_5_Enterococcus_faecalis_37_15_refined	98.28	2.19	2869968	12.8908	0.371628	TRUE	N2_065_011G1_Enterococcus_faecalis_37_10	TRUE	Enterococcus	Enterococcus faecalis	Enterococcus faecalis 2	188
N1_023	N1_023_034G1	34	N1_023_034G1_Enterococcus_faecalis-a	98.1	0	2732004	12.9142	0.371382	TRUE	N2_065_011G1_Enterococcus_faecalis_37_10	TRUE	Enterococcus	Enterococcus faecalis	Enterococcus faecalis 2	188
N1_019	N1_019_049G1	49	N1_019_049G1_Enterococcus_faecalis	97.75	0	2776386	18.4519	0.371291	TRUE	N2_065_011G1_Enterococcus_faecalis_37_10	TRUE	Enterococcus	Enterococcus faecalis	Enterococcus faecalis 2	188
N2_071	N2_071_029G1	29	N2_071_029G1_Enterococcus_faecalis_37_9	97.74	1.67	2934441	8.55095	0.370729	TRUE	N2_065_011G1_Enterococcus_faecalis_37_10	TRUE	Enterococcus	Enterococcus faecalis	Enterococcus faecalis 2	188
N2_066	N2_066_064G1	64	N2_066_064G1_Enterococcus_faecalis_37_325	97.41	0	3234977	317.547	0.360841	TRUE	N2_065_011G1_Enterococcus_faecalis_37_10	TRUE	Enterococcus	Enterococcus faecalis	Enterococcus faecalis 2	188
N3_178	N3_178_013G1	13	N3_178_013G1_4_Enterococcus_faecalis_37_9	97.41	0.86	2843379	9.02226	0.369326	TRUE	N2_065_011G1_Enterococcus_faecalis_37_10	TRUE	Enterococcus	Enterococcus faecalis	Enterococcus faecalis 2	188
N2_066	N2_066_060G1	60	N2_066_060G1_Enterococcus_faecalis_37_232	97.41	1.72	3470846	198.924	0.355784	TRUE	N2_065_011G1_Enterococcus_faecalis_37_10	TRUE	Enterococcus	Enterococcus faecalis	Enterococcus faecalis 2	188
N2_065	N2_065_038G1	38	N2_065_038G1_Enterococcus_faecalis_38_12_refined	97.41	2.9	2595843	11.7695	0.373419	FALSE	N2_065_011G1_Enterococcus_faecalis_37_10	TRUE	Enterococcus	Enterococcus faecalis	Enterococcus faecalis 2	188
N1_023	N1_023_042G1	42	N1_023_042G1_Enterococcus_faecalis-a	97.38	0	2740286	59.5509	0.369882	TRUE	N2_065_011G1_Enterococcus_faecalis_37_10	TRUE	Enterococcus	Enterococcus faecalis	Enterococcus faecalis 2	188
N2_066	N2_066_011G1	11	N2_066_011G1_Enterococcus_faecalis_37_25	96.55	0	2935883	23.8497	0.366835	TRUE	N2_065_011G1_Enterococcus_faecalis_37_10	TRUE	Enterococcus	Enterococcus faecalis	Enterococcus faecalis 2	188
N3_178	N3_178_011G1	11	N3_178_011G1_1_Enterococcus_faecalis_rel_37_13	96.55	0	2846867	14.036	0.365545	TRUE	N2_065_011G1_Enterococcus_faecalis_37_10	TRUE	Enterococcus	Enterococcus faecalis	Enterococcus faecalis 2	188
N2_070	N2_070_042G1	42	N2_070_042G1_Enterococcus_faecalis_37_30	96.55	0.86	3042483	31.8822	0.366034	TRUE	N2_065_011G1_Enterococcus_faecalis_37_10	TRUE	Enterococcus	Enterococcus faecalis	Enterococcus faecalis 2	188
N3_175	N3_175_051G1	51	N3_175_051G1_8_Enterococcus_faecalis_37_12	96.55	1.72	3057929	13.338	0.368762	TRUE	N2_065_011G1_Enterococcus_faecalis_37_10	TRUE	Enterococcus	Enterococcus faecalis	Enterococcus faecalis 2	188
N2_035	N2_035_016G1	16	N2_035_016G1_Enterococcus_faecalis_37_8_refined	96.55	3.45	2931375	7.95012	0.3718	FALSE	N2_065_011G1_Enterococcus_faecalis_37_10	TRUE	Enterococcus	Enterococcus faecalis	Enterococcus faecalis 2	188
N3_173	N3_173_039G1	39	N3_173_039G1_6_Enterococcus_faecalis_37_560	95.69	0	3124247	207.374	0.360771	TRUE	N2_065_011G1_Enterococcus_faecalis_37_10	TRUE	Enterococcus	Enterococcus faecalis	Enterococcus faecalis 2	188
N1_023	N1_023_014G1	14	N1_023_014G1_Enterococcus_faecalis-a	95.57	0	2661005	284.377	0.371098	TRUE	N2_065_011G1_Enterococcus_faecalis_37_10	TRUE	Enterococcus	Enterococcus faecalis	Enterococcus faecalis 2	188
N2_071	N2_071_021G1	21	N2_071_021G1_Enterococcus_faecalis_37_9_refined	95.14	1.21	2716514	8.32308	0.372434	TRUE	N2_065_011G1_Enterococcus_faecalis_37_10	TRUE	Enterococcus	Enterococcus faecalis	Enterococcus faecalis 2	188
N2_066	N2_066_021G1	21	N2_066_021G1_Enterococcus_faecalis_37_488	94.83	0	3082051	484.221	0.364109	TRUE	N2_065_011G1_Enterococcus_faecalis_37_10	TRUE	Enterococcus	Enterococcus faecalis	Enterococcus faecalis 2	188
N1_011	N1_011_023G1	23	N1_011_023G1_Enterococcus_faecalis	94.83	1.88	2291463	8.2925	0.375803	TRUE	N2_065_011G1_Enterococcus_faecalis_37_10	TRUE	Enterococcus	Enterococcus faecalis	Enterococcus faecalis 2	188
N3_175	N3_175_046G1	46	N3_175_046G1_7_Enterococcus_faecalis_37_7	94.83	1.88	2883609	7.05752	0.371343	TRUE	N2_065_011G1_Enterococcus_faecalis_37_10	TRUE	Enterococcus	Enterococcus faecalis	Enterococcus faecalis 2	188
N2_070	N2_070_060G1	60	N2_070_060G1_Enterococcus_faecalis_38_9	94.83	3.76	2763785	8.72416	0.377855	FALSE	N2_065_011G1_Enterococcus_faecalis_37_10	TRUE	Enterococcus	Enterococcus faecalis	Enterococcus faecalis 2	188
N2_060	N2_060_013G1	13	N2_060_013G1_Enterococcus_faecalis_37_9	94.64	1.21	2932767	8.85751	0.370044	TRUE	N2_065_011G1_Enterococcus_faecalis_37_10	TRUE	Enterococcus	Enterococcus faecalis	Enterococcus faecalis 2	188
N1_019	N1_019_027G1	27	N1_019_027G1_Enterococcus_faecalis	94.28	1.46	2919601	674.568	0.369007	TRUE	N2_065_011G1_Enterococcus_faecalis_37_10	TRUE	Enterococcus	Enterococcus faecalis	Enterococcus faecalis 2	188
N2_070	N2_070_057G1	57	N2_070_057G1_Enterococcus_faecalis_37_8	93.97	0.16	2761700	7.54195	0.374991	FALSE	N2_065_011G1_Enterococcus_faecalis_37_10	TRUE	Enterococcus	Enterococcus faecalis	Enterococcus faecalis 2	188
N2_035	N2_035_032G1	32	N2_035_032G1_Enterococcus_faecalis_37_7	93.64	1.03	2876546	7.04559	0.369568	FALSE	N2_065_011G1_Enterococcus_faecalis_37_10	TRUE	Enterococcus	Enterococcus faecalis	Enterococcus faecalis 2	188
N1_019	N1_019_056G1	56	N1_019_056G1_Enterococcus_faecalis	91.91	1.45	2390794	8.45122	0.374783	TRUE	N2_065_011G1_Enterococcus_faecalis_37_10	TRUE	Enterococcus	Enterococcus faecalis	Enterococcus faecalis 2	188
N2_038	N2_038_039G1	39	N2_038_039G1_Enterococcus_faecalis_37_7	91.54	2.51	2717901	6.67951	0.37053	FALSE	N2_065_011G1_Enterococcus_faecalis_37_10	TRUE	Enterococcus	Enterococcus faecalis	Enterococcus faecalis 2	188
N2_070	N2_070_036G1	36	N2_070_036G1_Enterococcus_faecalis_37_8_refined	91.38	4.94	2769748	7.34225	0.373209	FALSE	N2_065_011G1_Enterococcus_faecalis_37_10	TRUE	Enterococcus	Enterococcus faecalis	Enterococcus faecalis 2	188
N1_003	N1_003_023G1	23	N1_003_023G1_Enterococcus_faecalis_38	91.07	0.94	2540129	9.55375	0.374104	TRUE	N2_065_011G1_Enterococcus_faecalis_37_10	TRUE	Enterococcus	Enterococcus faecalis	Enterococcus faecalis 2	188
N2_060	N2_060_011G1	11	N2_060_011G1_Enterococcus_faecalis_37_8	90.23	2.23	2858350	7.59728	0.371822	FALSE	N2_065_011G1_Enterococcus_faecalis_37_10	TRUE	Enterococcus	Enterococcus faecalis	Enterococcus faecalis 2	188
N2_035	N2_035_014G1	14	N2_035_014G1_Enterococcus_faecalis_37_7	90.1	1.72	2593101	6.49115	0.372568	FALSE	N2_065_011G1_Enterococcus_faecalis_37_10	TRUE	Enterococcus	Enterococcus faecalis	Enterococcus faecalis 2	188
N2_066	N2_066_024G1	24	N2_066_024G1_Enterococcus_faecalis_39_10	88.64	0	1842892	8.79862	0.385898	FALSE	N2_065_011G1_Enterococcus_faecalis_37_10	TRUE	Enterococcus	Enterococcus faecalis	Enterococcus faecalis 2	188
N3_175	N3_175_020G1	20	N3_175_020G1_4_Enterococcus_faecalis_37_5	87.07	0	2192497	5.07539	0.3763	FALSE	N2_065_011G1_Enterococcus_faecalis_37_10	TRUE	Enterococcus	Enterococcus faecalis	Enterococcus faecalis 2	188
N1_009	N1_009_014G1	14	N1_009_014G1_Enterococcus_faecalis	86.21	0	2454967	13.1804	0.374797	TRUE	N2_065_011G1_Enterococcus_faecalis_37_10	TRUE	Enterococcus	Enterococcus faecalis	Enterococcus faecalis 2	188
N3_176	N3_176_045G1	45	N3_176_045G1_7_Enterococcus_faecalis_38_7	84.48	2.19	2206365	6.5125	0.376416	FALSE	N2_065_011G1_Enterococcus_faecalis_37_10	TRUE	Enterococcus	Enterococcus faecalis	Enterococcus faecalis 2	188
N2_071	N2_071_015G1	15	N2_071_015G1_Enterococcus_faecalis_37_6	82.73	1.76	2377894	5.93775	0.37326	FALSE	N2_065_011G1_Enterococcus_faecalis_37_10	TRUE	Enterococcus	Enterococcus faecalis	Enterococcus faecalis 2	188
N1_011	N1_011_051G1	51	N1_011_051G1_Enterococcus_faecalis	81.03	0	2525791	7.89647	0.373636	TRUE	N2_065_011G1_Enterococcus_faecalis_37_10	TRUE	Enterococcus	Enterococcus faecalis	Enterococcus faecalis 2	188
N2_065	N2_065_024G1	24	N2_065_024G1_Enterococcus_faecalis_37_6	78.39	1.72	1854019	5.30225	0.373332	FALSE	N2_065_011G1_Enterococcus_faecalis_37_10	TRUE	Enterococcus	Enterococcus faecalis	Enterococcus faecalis 2	188
N2_071	N2_071_017G1	17	N2_071_017G1_Enterococcus_faecalis_37_6	78.03	2.02	2341016	5.74918	0.372631	FALSE	N2_065_011G1_Enterococcus_faecalis_37_10	TRUE	Enterococcus	Enterococcus faecalis	Enterococcus faecalis 2	188
N3_172	N3_172_051G1	51	N3_172_051G1_5_Enterococcus_faecalis_38_5	77.59	1.88	1745960	4.70793	0.382123	FALSE	N2_065_011G1_Enterococcus_faecalis_37_10	TRUE	Enterococcus	Enterococcus faecalis	Enterococcus faecalis 2	188
N2_088	N2_088_027G1	27	N2_088_027G1_Enterococcus_faecalis_38_7	77.12	1.02	2309547	6.39561	0.377123	FALSE	N2_065_011G1_Enterococcus_faecalis_37_10	TRUE	Enterococcus	Enterococcus faecalis	Enterococcus faecalis 2	188
N1_011	N1_011_062G1	62	N1_011_062G1_Enterococcus_faecalis	76.72	1.72	2145836	7.29783	0.372523	TRUE	N2_065_011G1_Enterococcus_faecalis_37_10	TRUE	Enterococcus	Enterococcus faecalis	Enterococcus faecalis 2	188
N2_065	N2_065_017G1	17	N2_065_017G1_Enterococcus_faecalis_38_6	75.71	1.88	2015813	5.65578	0.377715	FALSE	N2_065_011G1_Enterococcus_faecalis_37_10	TRUE	Enterococcus	Enterococcus faecalis	Enterococcus faecalis 2	188
N2_035	N2_035_020G1	20	N2_035_020G1_Enterococcus_faecalis_37_6	74.6	2.54	2131252	5.50122	0.37297	FALSE	N2_065_011G1_Enterococcus_faecalis_37_10	TRUE	Enterococcus	Enterococcus faecalis	Enterococcus faecalis 2	188
N2_035	N2_035_010G1	10	N2_035_010G1_Enterococcus_faecalis_37_6	71.48	1.11	2225816	5.7202	0.371745	FALSE	N2_065_011G1_Enterococcus_faecalis_37_10	TRUE	Enterococcus	Enterococcus faecalis	Enterococcus faecalis 2	188
N2_035	N2_035_027G1	27	N2_035_027G1_Enterococcus_faecalis_37_6	68.61	1.09	2146819	5.67942	0.372848	FALSE	N2_065_011G1_Enterococcus_faecalis_37_10	TRUE	Enterococcus	Enterococcus faecalis	Enterococcus faecalis 2	188
N1_009	N1_009_020G1	20	N1_009_020G1_Enterococcus_faecalis	62.07	0	1767298	11.504	0.377048	FALSE	N2_065_011G1_Enterococcus_faecalis_37_10	TRUE	Enterococcus	Enterococcus faecalis	Enterococcus faecalis 2	188
N1_009	N1_009_016G1	16	N1_009_016G1_Enterococcus_faecalis	61.83	0	1807574	10.3682	0.374781	FALSE	N2_065_011G1_Enterococcus_faecalis_37_10	TRUE	Enterococcus	Enterococcus faecalis	Enterococcus faecalis 2	188
N2_035	N2_035_039G1	39	N2_035_039G1_Enterococcus_faecalis_38_5	59.66	1.08	1657893	5.17936	0.373743	FALSE	N2_065_011G1_Enterococcus_faecalis_37_10	TRUE	Enterococcus	Enterococcus faecalis	Enterococcus faecalis 2	188
N2_035	N2_035_022G1	22	N2_035_022G1_Enterococcus_faecalis_37_5	54.93	0.75	1653176	5.14946	0.373282	FALSE	N2_065_011G1_Enterococcus_faecalis_37_10	TRUE	Enterococcus	Enterococcus faecalis	Enterococcus faecalis 2	188
N1_003	N1_003_044G1	44	N1_003_044G1_Enterococcus_faecalis_38	50.35	0.81	1451922	6.27859	0.376912	FALSE	N2_065_011G1_Enterococcus_faecalis_37_10	TRUE	Enterococcus	Enterococcus faecalis	Enterococcus faecalis 2	188
N1_023	N1_023_014G1	14	N1_023_014G1_Klebsiella_pneumoniae	100	0.05	5416923	495.901	0.549434	TRUE	N2_071_023G1_Klebsiella_pneumoniae_57_416	TRUE	Klebsiella	Klebsiella pneumoniae	Klebsiella pneumoniae	119
N1_023	N1_023_015G1	15	N1_023_015G1_Klebsiella_pneumoniae	100	0.05	5430984	543.758	0.547652	TRUE	N2_071_023G1_Klebsiella_pneumoniae_57_416	TRUE	Klebsiella	Klebsiella pneumoniae	Klebsiella pneumoniae	119
N1_023	N1_023_017G1	17	N1_023_017G1_Klebsiella_pneumoniae	100	0.05	5411336	487.996	0.551032	TRUE	N2_071_023G1_Klebsiella_pneumoniae_57_416	TRUE	Klebsiella	Klebsiella pneumoniae	Klebsiella pneumoniae	119
N1_023	N1_023_019G1	19	N1_023_019G1_Klebsiella_pneumoniae	100	0.05	5417724	547.41	0.549813	TRUE	N2_071_023G1_Klebsiella_pneumoniae_57_416	TRUE	Klebsiella	Klebsiella pneumoniae	Klebsiella pneumoniae	119
N1_023	N1_023_009G1	9	N1_023_009G1_Klebsiella_pneumoniae	99.9	0.04	5477183	580.819	0.551419	TRUE	N2_071_023G1_Klebsiella_pneumoniae_57_416	TRUE	Klebsiella	Klebsiella pneumoniae	Klebsiella pneumoniae	119
N1_023	N1_023_018G1	18	N1_023_018G1_Klebsiella_pneumoniae	99.85	0.05	5429573	286.907	0.548743	TRUE	N2_071_023G1_Klebsiella_pneumoniae_57_416	TRUE	Klebsiella	Klebsiella pneumoniae	Klebsiella pneumoniae	119
N2_035	N2_035_010G1	10	N2_035_010G1_Klebsiella_pneumoniae_57_699	99.63	0.04	5412401	802.779	0.54879	TRUE	N2_071_023G1_Klebsiella_pneumoniae_57_416	TRUE	Klebsiella	Klebsiella pneumoniae	Klebsiella pneumoniae	119
N2_064	N2_064_043G1	43	N2_064_043G1_Klebsiella_pneumoniae_57_267	99.61	0.51	5407901	289.227	0.559265	TRUE	N2_071_023G1_Klebsiella_pneumoniae_57_416	TRUE	Klebsiella	Klebsiella pneumoniae	Klebsiella pneumoniae	119
N2_071	N2_071_007G1	7	N2_071_007G1_Klebsiella_pneumoniae_57_369	99.52	0.27	5775643	405.184	0.53906	TRUE	N2_071_023G1_Klebsiella_pneumoniae_57_416	TRUE	Klebsiella	Klebsiella pneumoniae	Klebsiella pneumoniae	119
N2_071	N2_071_017G1	17	N2_071_017G1_Klebsiella_pneumoniae_57_103	99.47	1.37	6178745	100.697	0.536121	TRUE	N2_071_023G1_Klebsiella_pneumoniae_57_416	TRUE	Klebsiella	Klebsiella pneumoniae	Klebsiella pneumoniae	119
N2_071	N2_071_030G1	30	N2_071_030G1_Klebsiella_pneumoniae_57_319	99.44	0.41	6049007	268.923	0.533209	TRUE	N2_071_023G1_Klebsiella_pneumoniae_57_416	TRUE	Klebsiella	Klebsiella pneumoniae	Klebsiella pneumoniae	119
N1_003	N1_003_023G1	23	N1_003_023G1_Klebsiella_pneumoniae_57	99.44	1.64	5577231	22.6041	0.560935	TRUE	N2_071_023G1_Klebsiella_pneumoniae_57_416	TRUE	Klebsiella	Klebsiella pneumoniae	Klebsiella pneumoniae	119
N1_023	N1_023_050G1	50	N1_023_050G1_Klebsiella_pneumoniae	99.36	0.15	5417530	72.9685	0.5494	TRUE	N2_071_023G1_Klebsiella_pneumoniae_57_416	TRUE	Klebsiella	Klebsiella pneumoniae	Klebsiella pneumoniae	119
N1_023	N1_023_034G1	34	N1_023_034G1_Klebsiella_pneumoniae	99.35	0.05	5412367	74.081	0.550332	TRUE	N2_071_023G1_Klebsiella_pneumoniae_57_416	TRUE	Klebsiella	Klebsiella pneumoniae	Klebsiella pneumoniae	119
N1_023	N1_023_029G1	29	N1_023_029G1_Klebsiella_pneumoniae	99.33	0.05	5421368	346.325	0.548033	TRUE	N2_071_023G1_Klebsiella_pneumoniae_57_416	TRUE	Klebsiella	Klebsiella pneumoniae	Klebsiella pneumoniae	119
N2_035	N2_035_012G1	12	N2_035_012G1_Klebsiella_pneumoniae_58_603	99.32	0.14	5308647	695.097	0.555143	TRUE	N2_071_023G1_Klebsiella_pneumoniae_57_416	TRUE	Klebsiella	Klebsiella pneumoniae	Klebsiella pneumoniae	119
N2_064	N2_064_031G1	31	N2_064_031G1_Klebsiella_pneumoniae_57_145	99.29	0.51	5353987	178.448	0.552479	TRUE	N2_071_023G1_Klebsiella_pneumoniae_57_416	TRUE	Klebsiella	Klebsiella pneumoniae	Klebsiella pneumoniae	119
N2_071	N2_071_019G1	19	N2_071_019G1_Klebsiella_pneumoniae_57_92	99.29	1.36	5939825	96.4342	0.533388	TRUE	N2_071_023G1_Klebsiella_pneumoniae_57_416	TRUE	Klebsiella	Klebsiella pneumoniae	Klebsiella pneumoniae	119
N1_023	N1_023_042G1	42	N1_023_042G1_Klebsiella_pneumoniae	99.24	0.09	5388935	125.135	0.55564	TRUE	N2_071_023G1_Klebsiella_pneumoniae_57_416	TRUE	Klebsiella	Klebsiella pneumoniae	Klebsiella pneumoniae	119
N2_064	N2_064_036G1	36	N2_064_036G1_Klebsiella_pneumoniae_57_267	99.24	0.51	5396107	315.073	0.553294	TRUE	N2_071_023G1_Klebsiella_pneumoniae_57_416	TRUE	Klebsiella	Klebsiella pneumoniae	Klebsiella pneumoniae	119
N2_071	N2_071_023G1	23	N2_071_023G1_Klebsiella_pneumoniae_57_416	99.22	0.15	6054337	355.458	0.530709	TRUE	N2_071_023G1_Klebsiella_pneumoniae_57_416	TRUE	Klebsiella	Klebsiella pneumoniae	Klebsiella pneumoniae	119
N1_003	N1_003_027G1	27	N1_003_027G1_Klebsiella_pneumoniae_57	99.18	1.86	5680503	120.496	0.539854	TRUE	N2_071_023G1_Klebsiella_pneumoniae_57_416	TRUE	Klebsiella	Klebsiella pneumoniae	Klebsiella pneumoniae	119
N1_023	N1_023_055G1	55	N1_023_055G1_Klebsiella_pneumoniae	99.11	0.31	5412865	104.614	0.553864	TRUE	N2_071_023G1_Klebsiella_pneumoniae_57_416	TRUE	Klebsiella	Klebsiella pneumoniae	Klebsiella pneumoniae	119
N2_071	N2_071_010G1	10	N2_071_010G1_Klebsiella_pneumoniae_57_92	99.03	0.15	5529212	99.1816	0.550568	TRUE	N2_071_023G1_Klebsiella_pneumoniae_57_416	TRUE	Klebsiella	Klebsiella pneumoniae	Klebsiella pneumoniae	119
N2_035	N2_035_027G1	27	N2_035_027G1_Klebsiella_pneumoniae_58_107	99.03	0.83	5190901	111.255	0.558411	TRUE	N2_071_023G1_Klebsiella_pneumoniae_57_416	TRUE	Klebsiella	Klebsiella pneumoniae	Klebsiella pneumoniae	119
N2_071	N2_071_021G1	21	N2_071_021G1_Klebsiella_pneumoniae_57_44	98.99	0.56	5935054	43.0505	0.545889	TRUE	N2_071_023G1_Klebsiella_pneumoniae_57_416	TRUE	Klebsiella	Klebsiella pneumoniae	Klebsiella pneumoniae	119
N2_071	N2_071_013G1	13	N2_071_013G1_Klebsiella_pneumoniae_57_45	98.98	1.51	6121136	38.9983	0.539787	TRUE	N2_071_023G1_Klebsiella_pneumoniae_57_416	TRUE	Klebsiella	Klebsiella pneumoniae	Klebsiella pneumoniae	119
N1_003	N1_003_025G1	25	N1_003_025G1_Klebsiella_pneumoniae_57	98.72	1.92	6135001	160.134	0.527869	TRUE	N2_071_023G1_Klebsiella_pneumoniae_57_416	TRUE	Klebsiella	Klebsiella pneumoniae	Klebsiella pneumoniae	119
N2_064	N2_064_027G1	27	N2_064_027G1_Klebsiella_pneumoniae_57_133	98.63	0.66	5357133	147.143	0.552936	TRUE	N2_071_023G1_Klebsiella_pneumoniae_57_416	TRUE	Klebsiella	Klebsiella pneumoniae	Klebsiella pneumoniae	119
N2_071	N2_071_015G1	15	N2_071_015G1_Klebsiella_pneumoniae_57_224	98.45	0.97	5929111	201.811	0.542702	TRUE	N2_071_023G1_Klebsiella_pneumoniae_57_416	TRUE	Klebsiella	Klebsiella pneumoniae	Klebsiella pneumoniae	119
N2_035	N2_035_014G1	14	N2_035_014G1_Klebsiella_pneumoniae_58_87	98.27	0.11	5318010	126.358	0.547801	TRUE	N2_071_023G1_Klebsiella_pneumoniae_57_416	TRUE	Klebsiella	Klebsiella pneumoniae	Klebsiella pneumoniae	119
N2_035	N2_035_016G1	16	N2_035_016G1_Klebsiella_pneumoniae_57_16	98.21	1.77	5315255	17.8485	0.557219	TRUE	N2_071_023G1_Klebsiella_pneumoniae_57_416	TRUE	Klebsiella	Klebsiella pneumoniae	Klebsiella pneumoniae	119
N2_071	N2_071_027G1	27	N2_071_027G1_Klebsiella_pneumoniae_57_13	98.15	0.58	5659861	11.1898	0.546481	TRUE	N2_071_023G1_Klebsiella_pneumoniae_57_416	TRUE	Klebsiella	Klebsiella pneumoniae	Klebsiella pneumoniae	119
N2_061	N2_061_007G1	7	N2_061_007G1_Klebsiella_pneumoniae_57_43	97.93	0	5374635	49.8112	0.547889	TRUE	N2_071_023G1_Klebsiella_pneumoniae_57_416	TRUE	Klebsiella	Klebsiella pneumoniae	Klebsiella pneumoniae	119
N2_061	N2_061_008G1	8	N2_061_008G1_Klebsiella_pneumoniae_57_47	97.93	0	5390999	47.4682	0.552305	TRUE	N2_071_023G1_Klebsiella_pneumoniae_57_416	TRUE	Klebsiella	Klebsiella pneumoniae	Klebsiella pneumoniae	119
N2_070	N2_070_030G1	30	N2_070_030G1_Klebsiella_pneumoniae_57_248	97.93	0	5660213	238.866	0.535244	TRUE	N2_071_023G1_Klebsiella_pneumoniae_57_416	TRUE	Klebsiella	Klebsiella pneumoniae	Klebsiella pneumoniae	119
N2_088	N2_088_008G1	8	N2_088_008G1_Klebsiella_pneumoniae_58_364	97.93	0	5236845	543.605	0.5491	TRUE	N2_071_023G1_Klebsiella_pneumoniae_57_416	TRUE	Klebsiella	Klebsiella pneumoniae	Klebsiella pneumoniae	119
N2_088	N2_088_013G1	13	N2_088_013G1_Klebsiella_pneumoniae_58_675	97.93	0	5218214	703.405	0.566934	TRUE	N2_071_023G1_Klebsiella_pneumoniae_57_416	TRUE	Klebsiella	Klebsiella pneumoniae	Klebsiella pneumoniae	119
N2_088	N2_088_015G1	15	N2_088_015G1_Klebsiella_pneumoniae_58_324	97.93	0	5214320	344.728	0.567715	TRUE	N2_071_023G1_Klebsiella_pneumoniae_57_416	TRUE	Klebsiella	Klebsiella pneumoniae	Klebsiella pneumoniae	119
N2_088	N2_088_018G1	18	N2_088_018G1_Klebsiella_pneumoniae_58_330	97.93	0	5213055	344.054	0.570301	TRUE	N2_071_023G1_Klebsiella_pneumoniae_57_416	TRUE	Klebsiella	Klebsiella pneumoniae	Klebsiella pneumoniae	119
N2_088	N2_088_022G1	22	N2_088_022G1_Klebsiella_pneumoniae_58_345	97.93	0	5224501	433.048	0.554352	TRUE	N2_071_023G1_Klebsiella_pneumoniae_57_416	TRUE	Klebsiella	Klebsiella pneumoniae	Klebsiella pneumoniae	119
N2_088	N2_088_027G1	27	N2_088_027G1_Klebsiella_pneumoniae_58_211	97.93	0	5221662	229.959	0.559566	TRUE	N2_071_023G1_Klebsiella_pneumoniae_57_416	TRUE	Klebsiella	Klebsiella pneumoniae	Klebsiella pneumoniae	119
N2_088	N2_088_034G1	34	N2_088_034G1_Klebsiella_pneumoniae_58_291	97.93	0	5213047	322.233	0.573737	TRUE	N2_071_023G1_Klebsiella_pneumoniae_57_416	TRUE	Klebsiella	Klebsiella pneumoniae	Klebsiella pneumoniae	119
N2_093	N2_093_008G2	8	N2_093_008G2_Klebsiella_pneumoniae_57_401	97.93	0	5289984	438.481	0.56671	TRUE	N2_071_023G1_Klebsiella_pneumoniae_57_416	TRUE	Klebsiella	Klebsiella pneumoniae	Klebsiella pneumoniae	119
N2_093	N2_093_009G1	9	N2_093_009G1_Klebsiella_pneumoniae_57_474	97.93	0	5286918	517.36	0.562863	TRUE	N2_071_023G1_Klebsiella_pneumoniae_57_416	TRUE	Klebsiella	Klebsiella pneumoniae	Klebsiella pneumoniae	119
N2_093	N2_093_010G1	10	N2_093_010G1_Klebsiella_pneumoniae_57_434	97.93	0	5294360	486.27	0.554376	TRUE	N2_071_023G1_Klebsiella_pneumoniae_57_416	TRUE	Klebsiella	Klebsiella pneumoniae	Klebsiella pneumoniae	119
N2_035	N2_035_039G1	39	N2_035_039G1_Klebsiella_pneumoniae_58_24	97.56	0.17	5216546	27.0491	0.555828	TRUE	N2_071_023G1_Klebsiella_pneumoniae_57_416	TRUE	Klebsiella	Klebsiella pneumoniae	Klebsiella pneumoniae	119
N2_035	N2_035_020G1	20	N2_035_020G1_Klebsiella_pneumoniae_58_22	97.51	0.72	4939313	21.8974	0.565462	TRUE	N2_071_023G1_Klebsiella_pneumoniae_57_416	TRUE	Klebsiella	Klebsiella pneumoniae	Klebsiella pneumoniae	119
N2_035	N2_035_022G1	22	N2_035_022G1_Klebsiella_pneumoniae_58_40	97.4	1.01	5048650	42.5292	0.558414	TRUE	N2_071_023G1_Klebsiella_pneumoniae_57_416	TRUE	Klebsiella	Klebsiella pneumoniae	Klebsiella pneumoniae	119
N2_035	N2_035_032G1	32	N2_035_032G1_Klebsiella_pneumoniae_57_56	97.28	1.69	6039620	56.61	0.545891	TRUE	N2_071_023G1_Klebsiella_pneumoniae_57_416	TRUE	Klebsiella	Klebsiella pneumoniae	Klebsiella pneumoniae	119
N1_023	N1_023_020G1	20	N1_023_020G1_Klebsiella_pneumoniae	97.21	0.05	5299369	524.426	0.547957	TRUE	N2_071_023G1_Klebsiella_pneumoniae_57_416	TRUE	Klebsiella	Klebsiella pneumoniae	Klebsiella pneumoniae	119
N2_031	N2_031_008G1	8	N2_031_008G1_Klebsiella_pneumoniae_58_768	97.07	0	5189054	811.456	0.568943	TRUE	N2_071_023G1_Klebsiella_pneumoniae_57_416	TRUE	Klebsiella	Klebsiella pneumoniae	Klebsiella pneumoniae	119
N2_031	N2_031_010G1	10	N2_031_010G1_Klebsiella_pneumoniae_58_1291	97.07	0	5186567	1357.27	0.570821	TRUE	N2_071_023G1_Klebsiella_pneumoniae_57_416	TRUE	Klebsiella	Klebsiella pneumoniae	Klebsiella pneumoniae	119
N2_031	N2_031_012G1	12	N2_031_012G1_Klebsiella_pneumoniae_58_331	97.07	0	5147806	344.845	0.569545	TRUE	N2_071_023G1_Klebsiella_pneumoniae_57_416	TRUE	Klebsiella	Klebsiella pneumoniae	Klebsiella pneumoniae	119
N2_031	N2_031_014G1	14	N2_031_014G1_Klebsiella_pneumoniae_58_587	97.07	0	5188710	659.608	0.568752	TRUE	N2_071_023G1_Klebsiella_pneumoniae_57_416	TRUE	Klebsiella	Klebsiella pneumoniae	Klebsiella pneumoniae	119
N2_031	N2_031_016G1	16	N2_031_016G1_Klebsiella_pneumoniae_58_411	97.07	0	5189156	449.361	0.568344	TRUE	N2_071_023G1_Klebsiella_pneumoniae_57_416	TRUE	Klebsiella	Klebsiella pneumoniae	Klebsiella pneumoniae	119
N2_031	N2_031_018G1	18	N2_031_018G1_Klebsiella_pneumoniae_58_420	97.07	0	5185177	431.811	0.569115	TRUE	N2_071_023G1_Klebsiella_pneumoniae_57_416	TRUE	Klebsiella	Klebsiella pneumoniae	Klebsiella pneumoniae	119
N2_031	N2_031_020G1	20	N2_031_020G1_Klebsiella_pneumoniae_58_529	97.07	0	5183261	536.374	0.568795	TRUE	N2_071_023G1_Klebsiella_pneumoniae_57_416	TRUE	Klebsiella	Klebsiella pneumoniae	Klebsiella pneumoniae	119
N2_031	N2_031_021G1	21	N2_031_021G1_Klebsiella_pneumoniae_58_349	97.07	0	5182350	354.123	0.57015	TRUE	N2_071_023G1_Klebsiella_pneumoniae_57_416	TRUE	Klebsiella	Klebsiella pneumoniae	Klebsiella pneumoniae	119
N2_031	N2_031_023G1	23	N2_031_023G1_Klebsiella_pneumoniae_58_447	97.07	0	5179771	450.979	0.570263	TRUE	N2_071_023G1_Klebsiella_pneumoniae_57_416	TRUE	Klebsiella	Klebsiella pneumoniae	Klebsiella pneumoniae	119
N2_031	N2_031_027G1	27	N2_031_027G1_Klebsiella_pneumoniae_58_569	97.07	0	5180205	583.468	0.570344	TRUE	N2_071_023G1_Klebsiella_pneumoniae_57_416	TRUE	Klebsiella	Klebsiella pneumoniae	Klebsiella pneumoniae	119
N2_031	N2_031_033G1	33	N2_031_033G1_Klebsiella_pneumoniae_58_379	97.07	0	5187121	385.916	0.567345	TRUE	N2_071_023G1_Klebsiella_pneumoniae_57_416	TRUE	Klebsiella	Klebsiella pneumoniae	Klebsiella pneumoniae	119
N2_031	N2_031_055G1	55	N2_031_055G1_Klebsiella_pneumoniae_58_488	97.07	0	5181835	501.784	0.560196	TRUE	N2_071_023G1_Klebsiella_pneumoniae_57_416	TRUE	Klebsiella	Klebsiella pneumoniae	Klebsiella pneumoniae	119
N2_088	N2_088_010G1	10	N2_088_010G1_Klebsiella_pneumoniae_58_404	97.07	0	5207058	422.107	0.569453	TRUE	N2_071_023G1_Klebsiella_pneumoniae_57_416	TRUE	Klebsiella	Klebsiella pneumoniae	Klebsiella pneumoniae	119
N2_088	N2_088_042G1	42	N2_088_042G1_Klebsiella_pneumoniae_58_152	97.07	0	5176388	172.025	0.558523	TRUE	N2_071_023G1_Klebsiella_pneumoniae_57_416	TRUE	Klebsiella	Klebsiella pneumoniae	Klebsiella pneumoniae	119
N2_035	N2_035_018G1	18	N2_035_018G1_Klebsiella_pneumoniae_57_12	97.06	1.62	5237450	12.6645	0.564966	TRUE	N2_071_023G1_Klebsiella_pneumoniae_57_416	TRUE	Klebsiella	Klebsiella pneumoniae	Klebsiella pneumoniae	119
N2_093	N2_093_008G1	8	N2_093_008G1_Klebsiella_pneumoniae_57_548	96.91	0	5291336	639.305	0.562048	TRUE	N2_071_023G1_Klebsiella_pneumoniae_57_416	TRUE	Klebsiella	Klebsiella pneumoniae	Klebsiella pneumoniae	119
N2_071	N2_071_008G1	8	N2_071_008G1_Klebsiella_pneumoniae_56_383_refined	95.86	3.45	6168434	315.195	0.539009	FALSE	N2_071_023G1_Klebsiella_pneumoniae_57_416	TRUE	Klebsiella	Klebsiella pneumoniae	Klebsiella pneumoniae	119
N2_065	N2_065_008G1	8	N2_065_008G1_Klebsiella_pneumoniae_57_2245	95.34	0	5503367	2338.84	0.545989	TRUE	N2_071_023G1_Klebsiella_pneumoniae_57_416	TRUE	Klebsiella	Klebsiella pneumoniae	Klebsiella pneumoniae	119
N2_065	N2_065_009G1	9	N2_065_009G1_Klebsiella_pneumoniae_57_521	95.13	1.72	5480865	558.776	0.542904	TRUE	N2_071_023G1_Klebsiella_pneumoniae_57_416	TRUE	Klebsiella	Klebsiella pneumoniae	Klebsiella pneumoniae	119
N1_023	N1_023_021G1	21	N1_023_021G1_Klebsiella_pneumoniae	94.9	0.94	5307071	463.456	0.553558	TRUE	N2_071_023G1_Klebsiella_pneumoniae_57_416	TRUE	Klebsiella	Klebsiella pneumoniae	Klebsiella pneumoniae	119
N2_070	N2_070_027G1	27	N2_070_027G1_Klebsiella_pneumoniae_57_284	92.41	1.88	5499724	351.275	0.54607	TRUE	N2_071_023G1_Klebsiella_pneumoniae_57_416	TRUE	Klebsiella	Klebsiella pneumoniae	Klebsiella pneumoniae	119
N2_035	N2_035_046G1	46	N2_035_046G1_Klebsiella_pneumoniae_57_8	92.16	1.65	4888424	7.87766	0.575714	FALSE	N2_071_023G1_Klebsiella_pneumoniae_57_416	TRUE	Klebsiella	Klebsiella pneumoniae	Klebsiella pneumoniae	119
N2_070	N2_070_036G1	36	N2_070_036G1_Klebsiella_pneumoniae_58_370	91.74	0	5281358	382.586	0.563621	TRUE	N2_071_023G1_Klebsiella_pneumoniae_57_416	TRUE	Klebsiella	Klebsiella pneumoniae	Klebsiella pneumoniae	119
N2_070	N2_070_060G1	60	N2_070_060G1_Klebsiella_pneumoniae_57_329	91.63	0	5575813	365.91	0.535284	TRUE	N2_071_023G1_Klebsiella_pneumoniae_57_416	TRUE	Klebsiella	Klebsiella pneumoniae	Klebsiella pneumoniae	119
N2_069	N2_069_028G1	28	N2_069_028G1_Klebsiella_pneumoniae_57_579	91.33	1.88	5534674	750.484	0.537255	TRUE	N2_071_023G1_Klebsiella_pneumoniae_57_416	TRUE	Klebsiella	Klebsiella pneumoniae	Klebsiella pneumoniae	119
N2_069	N2_069_027G1	27	N2_069_027G1_Klebsiella_pneumoniae_57_240_refined	90.89	4.31	5267915	227.312	0.557955	FALSE	N2_071_023G1_Klebsiella_pneumoniae_57_416	TRUE	Klebsiella	Klebsiella pneumoniae	Klebsiella pneumoniae	119
N2_065	N2_065_038G1	38	N2_065_038G1_Klebsiella_pneumoniae_57_410	90.82	1.18	5464283	458.238	0.542463	TRUE	N2_071_023G1_Klebsiella_pneumoniae_57_416	TRUE	Klebsiella	Klebsiella pneumoniae	Klebsiella pneumoniae	119
N2_065	N2_065_019G1	19	N2_065_019G1_Klebsiella_pneumoniae_57_321	90.42	0.86	5417028	389.473	0.540945	TRUE	N2_071_023G1_Klebsiella_pneumoniae_57_416	TRUE	Klebsiella	Klebsiella pneumoniae	Klebsiella pneumoniae	119
N2_065	N2_065_014G1	14	N2_065_014G1_Klebsiella_pneumoniae_57_612	88.59	0.16	5522706	630.819	0.544935	TRUE	N2_071_023G1_Klebsiella_pneumoniae_57_416	TRUE	Klebsiella	Klebsiella pneumoniae	Klebsiella pneumoniae	119
N3_176	N3_176_027G1	27	N3_176_027G1_4_Klebsiella_pneumoniae_57_224_partial	87.65	0.31	5488278	205.847	0.55133	TRUE	N2_071_023G1_Klebsiella_pneumoniae_57_416	TRUE	Klebsiella	Klebsiella pneumoniae	Klebsiella pneumoniae	119
N2_071	N2_071_029G1	29	N2_071_029G1_Klebsiella_pneumoniae_56_230_refined	87.52	1.02	5780166	256.063	0.537904	TRUE	N2_071_023G1_Klebsiella_pneumoniae_57_416	TRUE	Klebsiella	Klebsiella pneumoniae	Klebsiella pneumoniae	119
N2_065	N2_065_022G1	22	N2_065_022G1_Klebsiella_pneumoniae_57_170	87.37	0	5485365	191.238	0.54136	TRUE	N2_071_023G1_Klebsiella_pneumoniae_57_416	TRUE	Klebsiella	Klebsiella pneumoniae	Klebsiella pneumoniae	119
N2_065	N2_065_046G1	46	N2_065_046G1_Klebsiella_pneumoniae_57_146	87.02	1.72	5368320	178.735	0.546284	TRUE	N2_071_023G1_Klebsiella_pneumoniae_57_416	TRUE	Klebsiella	Klebsiella pneumoniae	Klebsiella pneumoniae	119
N2_070	N2_070_057G1	57	N2_070_057G1_Klebsiella_pneumoniae_58_226	86.62	1.72	5213815	238.843	0.564297	TRUE	N2_071_023G1_Klebsiella_pneumoniae_57_416	TRUE	Klebsiella	Klebsiella pneumoniae	Klebsiella pneumoniae	119
N2_093	N2_093_007G1	7	N2_093_007G1_Klebsiella_pneumoniae_57_288	85.53	0	5272308	314.961	0.562066	TRUE	N2_071_023G1_Klebsiella_pneumoniae_57_416	TRUE	Klebsiella	Klebsiella pneumoniae	Klebsiella pneumoniae	119
N2_065	N2_065_017G1	17	N2_065_017G1_Klebsiella_pneumoniae_57_243_refined	85.49	2.59	5435860	241.693	0.544144	FALSE	N2_071_023G1_Klebsiella_pneumoniae_57_416	TRUE	Klebsiella	Klebsiella pneumoniae	Klebsiella pneumoniae	119
N2_069	N2_069_029G1	29	N2_069_029G1_Klebsiella_pneumoniae_58_364_refined	85.49	2.59	5126797	360.068	0.56213	FALSE	N2_071_023G1_Klebsiella_pneumoniae_57_416	TRUE	Klebsiella	Klebsiella pneumoniae	Klebsiella pneumoniae	119
N2_065	N2_065_011G1	11	N2_065_011G1_Klebsiella_pneumoniae_57_285	83.26	0.86	5287388	315.636	0.555258	TRUE	N2_071_023G1_Klebsiella_pneumoniae_57_416	TRUE	Klebsiella	Klebsiella pneumoniae	Klebsiella pneumoniae	119
N3_176	N3_176_014G1	14	N3_176_014G1_2_Klebsiella_pneumoniae_56_364_partial	80.99	1.49	5511389	402.105	0.548281	TRUE	N2_071_023G1_Klebsiella_pneumoniae_57_416	TRUE	Klebsiella	Klebsiella pneumoniae	Klebsiella pneumoniae	119
N2_065	N2_065_024G1	24	N2_065_024G1_Klebsiella_pneumoniae_57_45	80.57	1.72	5511853	50.504	0.549763	TRUE	N2_071_023G1_Klebsiella_pneumoniae_57_416	TRUE	Klebsiella	Klebsiella pneumoniae	Klebsiella pneumoniae	119
N2_065	N2_065_059G1	59	N2_065_059G1_Klebsiella_pneumoniae_57_106_refined	80.13	2.74	5162595	106.48	0.567046	FALSE	N2_071_023G1_Klebsiella_pneumoniae_57_416	TRUE	Klebsiella	Klebsiella pneumoniae	Klebsiella pneumoniae	119
N3_177	N3_177_018G1	18	N3_177_018G1_2_Klebsiella_pneumoniae_56_68_partial	79.34	1.02	5691852	56.6315	0.55267	TRUE	N2_071_023G1_Klebsiella_pneumoniae_57_416	TRUE	Klebsiella	Klebsiella pneumoniae	Klebsiella pneumoniae	119
N3_176	N3_176_035G1	35	N3_176_035G1_5_Klebsiella_pneumoniae_55_102_partial_refined	79.11	3.16	5157559	79.2387	0.564336	FALSE	N2_071_023G1_Klebsiella_pneumoniae_57_416	TRUE	Klebsiella	Klebsiella pneumoniae	Klebsiella pneumoniae	119
N2_065	N2_065_026G1	26	N2_065_026G1_Klebsiella_pneumoniae_57_48	79	1.72	5485873	52.4269	0.552736	TRUE	N2_071_023G1_Klebsiella_pneumoniae_57_416	TRUE	Klebsiella	Klebsiella pneumoniae	Klebsiella pneumoniae	119
N2_069	N2_069_019G1	19	N2_069_019G1_Klebsiella_pneumoniae_57_154_refined	78.71	1.88	5170900	139.738	0.563341	TRUE	N2_071_023G1_Klebsiella_pneumoniae_57_416	TRUE	Klebsiella	Klebsiella pneumoniae	Klebsiella pneumoniae	119
N3_176	N3_176_045G1	45	N3_176_045G1_7_Klebsiella_pneumoniae_57_118_partial	78.17	0.86	5548184	107.966	0.550385	TRUE	N2_071_023G1_Klebsiella_pneumoniae_57_416	TRUE	Klebsiella	Klebsiella pneumoniae	Klebsiella pneumoniae	119
N2_069	N2_069_024G1	24	N2_069_024G1_Klebsiella_pneumoniae_58_567	77.73	0	5575701	709.482	0.535793	TRUE	N2_071_023G1_Klebsiella_pneumoniae_57_416	TRUE	Klebsiella	Klebsiella pneumoniae	Klebsiella pneumoniae	119
N1_003	N1_003_078G1	78	N1_003_078G1_Klebsiella_pneumoniae_57	77.23	1.72	5652692	28.4079	0.553008	TRUE	N2_071_023G1_Klebsiella_pneumoniae_57_416	TRUE	Klebsiella	Klebsiella pneumoniae	Klebsiella pneumoniae	119
N3_175	N3_175_035G1	35	N3_175_035G1_6_Klebsiella_pneumoniae_57_39_partial	77.15	0	5652332	37.3901	0.548487	TRUE	N2_071_023G1_Klebsiella_pneumoniae_57_416	TRUE	Klebsiella	Klebsiella pneumoniae	Klebsiella pneumoniae	119
N2_065	N2_065_052G1	52	N2_065_052G1_Klebsiella_pneumoniae_57_9	76.18	0	5215666	8.58084	0.577474	TRUE	N2_071_023G1_Klebsiella_pneumoniae_57_416	TRUE	Klebsiella	Klebsiella pneumoniae	Klebsiella pneumoniae	119
N2_069	N2_069_021G1	21	N2_069_021G1_Klebsiella_pneumoniae_58_114	76.13	1.88	5315301	127.763	0.556817	TRUE	N2_071_023G1_Klebsiella_pneumoniae_57_416	TRUE	Klebsiella	Klebsiella pneumoniae	Klebsiella pneumoniae	119
N3_177	N3_177_009G1	9	N3_177_009G1_1_Klebsiella_pneumoniae_57_389_partial_refined-B	75.76	1.72	4906857	314.911	0.576932	TRUE	N2_071_023G1_Klebsiella_pneumoniae_57_416	TRUE	Klebsiella	Klebsiella pneumoniae	Klebsiella pneumoniae	119
N1_017	N1_017_011G1	11	N1_017_011G1_Klebsiella_pneumoniae_refined-B	75.58	0	4928600	142.211	0.57764	TRUE	N2_071_023G1_Klebsiella_pneumoniae_57_416	TRUE	Klebsiella	Klebsiella pneumoniae	Klebsiella pneumoniae	119
N3_177	N3_177_024G1	24	N3_177_024G1_3_Klebsiella_pneumoniae_56_286_partial	75.52	1.02	5881608	253.374	0.555183	TRUE	N2_071_023G1_Klebsiella_pneumoniae_57_416	TRUE	Klebsiella	Klebsiella pneumoniae	Klebsiella pneumoniae	119
N2_069	N2_069_014G1	14	N2_069_014G1_Klebsiella_pneumoniae_57_64	75.27	1.02	5341218	71.0559	0.554262	TRUE	N2_071_023G1_Klebsiella_pneumoniae_57_416	TRUE	Klebsiella	Klebsiella pneumoniae	Klebsiella pneumoniae	119
N2_065	N2_065_029G1	29	N2_065_029G1_Klebsiella_pneumoniae_58_18	75.08	0	5113861	16.2273	0.562445	TRUE	N2_071_023G1_Klebsiella_pneumoniae_57_416	TRUE	Klebsiella	Klebsiella pneumoniae	Klebsiella pneumoniae	119
N3_176	N3_176_038G1	38	N3_176_038G1_6_Klebsiella_pneumoniae_57_223_partial_refined	74.93	2.59	5062023	186.707	0.568551	FALSE	N2_071_023G1_Klebsiella_pneumoniae_57_416	TRUE	Klebsiella	Klebsiella pneumoniae	Klebsiella pneumoniae	119
N2_071	N2_071_025G1	25	N2_071_025G1_Klebsiella_pneumoniae_57_23_refined	74.09	1.72	5474716	22.9127	0.542776	FALSE	N2_071_023G1_Klebsiella_pneumoniae_57_416	TRUE	Klebsiella	Klebsiella pneumoniae	Klebsiella pneumoniae	119
N1_003	N1_003_026G1	26	N1_003_026G1_Klebsiella_pneumoniae_57	73.78	0	5569475	88.029	0.547858	FALSE	N2_071_023G1_Klebsiella_pneumoniae_57_416	TRUE	Klebsiella	Klebsiella pneumoniae	Klebsiella pneumoniae	119
N3_176	N3_176_013G1	13	N3_176_013G1_1_Klebsiella_pneumoniae_56_261_partial_refined	73.39	4.47	4927506	228.553	0.573524	FALSE	N2_071_023G1_Klebsiella_pneumoniae_57_416	TRUE	Klebsiella	Klebsiella pneumoniae	Klebsiella pneumoniae	119
N1_008	N1_008_028G1	28	N1_008_028G1_Enterococcus_faecalis_refined-B	73.28	0	4883931	533.561	0.580297	FALSE	N2_071_023G1_Klebsiella_pneumoniae_57_416	TRUE	Klebsiella	Klebsiella pneumoniae	Klebsiella pneumoniae	119
N3_175	N3_175_046G1	46	N3_175_046G1_7_Klebsiella_pneumoniae_57_11_partial_refined	73.04	2.59	5364565	11.4447	0.564692	FALSE	N2_071_023G1_Klebsiella_pneumoniae_57_416	TRUE	Klebsiella	Klebsiella pneumoniae	Klebsiella pneumoniae	119
N1_003	N1_003_028G1	28	N1_003_028G1_Klebsiella_pneumoniae_57	72.92	0.86	5561499	70.818	0.543042	FALSE	N2_071_023G1_Klebsiella_pneumoniae_57_416	TRUE	Klebsiella	Klebsiella pneumoniae	Klebsiella pneumoniae	119
N2_070	N2_070_042G1	42	N2_070_042G1_Klebsiella_pneumoniae_58_556_refined	71.61	0	5056205	580.344	0.563162	FALSE	N2_071_023G1_Klebsiella_pneumoniae_57_416	TRUE	Klebsiella	Klebsiella pneumoniae	Klebsiella pneumoniae	119
N1_017	N1_017_010G1	10	N1_017_010G1_Klebsiella_pneumoniae	70.85	0	5436718	69.1977	0.555539	FALSE	N2_071_023G1_Klebsiella_pneumoniae_57_416	TRUE	Klebsiella	Klebsiella pneumoniae	Klebsiella pneumoniae	119
N2_035	N2_035_025G1	25	N2_035_025G1_Klebsiella_pneumoniae_56_55_refined	69.7	1.72	6129526	47.9354	0.547626	FALSE	N2_071_023G1_Klebsiella_pneumoniae_57_416	TRUE	Klebsiella	Klebsiella pneumoniae	Klebsiella pneumoniae	119
N3_175	N3_175_051G1	51	N3_175_051G1_8_Klebsiella_pneumoniae_57_9_partial	69	1.72	4611000	8.81116	0.576874	FALSE	N2_071_023G1_Klebsiella_pneumoniae_57_416	TRUE	Klebsiella	Klebsiella pneumoniae	Klebsiella pneumoniae	119
N2_060	N2_060_013G1	13	N2_060_013G1_Klebsiella_pneumoniae_58_8	58.42	1.72	4325181	7.51054	0.574777	FALSE	N2_071_023G1_Klebsiella_pneumoniae_57_416	TRUE	Klebsiella	Klebsiella pneumoniae	Klebsiella pneumoniae	119
N2_060	N2_060_008G1	8	N2_060_008G1_Staphylococcus_epidermidis_32_10	100	0	2454501	8.96572	0.314181	TRUE	N2_060_008G1_Staphylococcus_epidermidis_32_10	TRUE	Staphylococcus	Staphylococcus epidermidis	Staphylococcus epidermidis 2	107
N1_019	N1_019_026G1	26	N1_019_026G1_Staphylococcus_epidermidis	99.81	0	2364804	27.4732	0.318352	TRUE	N2_060_008G1_Staphylococcus_epidermidis_32_10	TRUE	Staphylococcus	Staphylococcus epidermidis	Staphylococcus epidermidis 2	107
N2_035	N2_035_016G1	16	N2_035_016G1_Staphylococcus_epidermidis_32_23	99.67	0	2331523	23.2367	0.318031	TRUE	N2_060_008G1_Staphylococcus_epidermidis_32_10	TRUE	Staphylococcus	Staphylococcus epidermidis	Staphylococcus epidermidis 2	107
N2_038	N2_038_011G1	11	N2_038_011G1_Staphylococcus_epidermidis_32_27	99.67	0	2324121	26.6921	0.318843	TRUE	N2_060_008G1_Staphylococcus_epidermidis_32_10	TRUE	Staphylococcus	Staphylococcus epidermidis	Staphylococcus epidermidis 2	107
N2_064	N2_064_011G1	11	N2_064_011G1_Staphylococcus_epidermidis_32_33	99.67	0	2288043	33.3325	0.318044	TRUE	N2_060_008G1_Staphylococcus_epidermidis_32_10	TRUE	Staphylococcus	Staphylococcus epidermidis	Staphylococcus epidermidis 2	107
N2_071	N2_071_010G1	10	N2_071_010G1_Staphylococcus_epidermidis_32_25	99.67	0	2383519	24.6249	0.313639	TRUE	N2_060_008G1_Staphylococcus_epidermidis_32_10	TRUE	Staphylococcus	Staphylococcus epidermidis	Staphylococcus epidermidis 2	107
N2_071	N2_071_017G1	17	N2_071_017G1_Staphylococcus_epidermidis_32_28	99.67	0	2426111	28.4755	0.315224	TRUE	N2_060_008G1_Staphylococcus_epidermidis_32_10	TRUE	Staphylococcus	Staphylococcus epidermidis	Staphylococcus epidermidis 2	107
N1_003	N1_003_027G1	27	N1_003_027G1_Staphylococcus_epidermidis_31-b	99.67	0.28	2452074	27.0393	0.318786	TRUE	N2_060_008G1_Staphylococcus_epidermidis_32_10	TRUE	Staphylococcus	Staphylococcus epidermidis	Staphylococcus epidermidis 2	107
N1_003	N1_003_028G1	28	N1_003_028G1_Staphylococcus_epidermidis_31-b	99.67	0.28	2477322	54.4501	0.318742	TRUE	N2_060_008G1_Staphylococcus_epidermidis_32_10	TRUE	Staphylococcus	Staphylococcus epidermidis	Staphylococcus epidermidis 2	107
N1_003	N1_003_026G1	26	N1_003_026G1_Staphylococcus_epidermidis_31-b	99.67	0.3	2472895	33.1441	0.31944	TRUE	N2_060_008G1_Staphylococcus_epidermidis_32_10	TRUE	Staphylococcus	Staphylococcus epidermidis	Staphylococcus epidermidis 2	107
N2_071	N2_071_013G1	13	N2_071_013G1_Staphylococcus_epidermidis_32_37	99.67	0.33	2453856	37.686	0.315775	TRUE	N2_060_008G1_Staphylococcus_epidermidis_32_10	TRUE	Staphylococcus	Staphylococcus epidermidis	Staphylococcus epidermidis 2	107
N1_003	N1_003_023G1	23	N1_003_023G1_Staphylococcus_epidermidis_31-b	99.67	0.42	2436656	19.3813	0.31925	TRUE	N2_060_008G1_Staphylococcus_epidermidis_32_10	TRUE	Staphylococcus	Staphylococcus epidermidis	Staphylococcus epidermidis 2	107
N1_003	N1_003_025G1	25	N1_003_025G1_Staphylococcus_epidermidis_31-b	99.67	0.88	2474629	36.6829	0.320805	TRUE	N2_060_008G1_Staphylococcus_epidermidis_32_10	TRUE	Staphylococcus	Staphylococcus epidermidis	Staphylococcus epidermidis 2	107
N1_019	N1_019_010G1	10	N1_019_010G1_Staphylococcus_epidermidis	99.36	0.99	2547098	36.1367	0.317518	TRUE	N2_060_008G1_Staphylococcus_epidermidis_32_10	TRUE	Staphylococcus	Staphylococcus epidermidis	Staphylococcus epidermidis 2	107
N2_039	N2_039_015G1	15	N2_039_015G1_Staphylococcus_epidermidis_32_69	99.25	0.34	2395477	66.3173	0.316464	TRUE	N2_060_008G1_Staphylococcus_epidermidis_32_10	TRUE	Staphylococcus	Staphylococcus epidermidis	Staphylococcus epidermidis 2	107
N2_038	N2_038_013G1	13	N2_038_013G1_Staphylococcus_epidermidis_32_57	99.11	0.34	2336667	55.5239	0.315598	TRUE	N2_060_008G1_Staphylococcus_epidermidis_32_10	TRUE	Staphylococcus	Staphylococcus epidermidis	Staphylococcus epidermidis 2	107
N2_035	N2_035_014G1	14	N2_035_014G1_Staphylococcus_epidermidis_32_27	99.11	1.01	2528874	24.5611	0.312289	TRUE	N2_060_008G1_Staphylococcus_epidermidis_32_10	TRUE	Staphylococcus	Staphylococcus epidermidis	Staphylococcus epidermidis 2	107
N2_071	N2_071_015G1	15	N2_071_015G1_Staphylococcus_epidermidis_32_11	98.8	0.73	2378218	10.7632	0.313177	TRUE	N2_060_008G1_Staphylococcus_epidermidis_32_10	TRUE	Staphylococcus	Staphylococcus epidermidis	Staphylococcus epidermidis 2	107
N2_039	N2_039_011G1	11	N2_039_011G1_Staphylococcus_epidermidis_32_13	98.76	1.95	2578959	10.9782	0.311714	TRUE	N2_060_008G1_Staphylococcus_epidermidis_32_10	TRUE	Staphylococcus	Staphylococcus epidermidis	Staphylococcus epidermidis 2	107
N2_038	N2_038_009G1	9	N2_038_009G1_Staphylococcus_epidermidis_32_134	98.43	0.84	2356845	129.395	0.318019	TRUE	N2_060_008G1_Staphylococcus_epidermidis_32_10	TRUE	Staphylococcus	Staphylococcus epidermidis	Staphylococcus epidermidis 2	107
N1_009	N1_009_008G1	8	N1_009_008G1_Staphylococcus_epidermidis	98.28	0	2541544	53.1643	0.316337	TRUE	N2_060_008G1_Staphylococcus_epidermidis_32_10	TRUE	Staphylococcus	Staphylococcus epidermidis	Staphylococcus epidermidis 2	107
N1_009	N1_009_009G1	9	N1_009_009G1_Staphylococcus_epidermidis	98.28	0	2529808	89.8986	0.32061	TRUE	N2_060_008G1_Staphylococcus_epidermidis_32_10	TRUE	Staphylococcus	Staphylococcus epidermidis	Staphylococcus epidermidis 2	107
N1_014	N1_014_006G1	6	N1_014_006G1_Staphylococcus_epidermidis-A	98.28	0	2460526	279.729	0.314768	TRUE	N2_060_008G1_Staphylococcus_epidermidis_32_10	TRUE	Staphylococcus	Staphylococcus epidermidis	Staphylococcus epidermidis 2	107
N1_014	N1_014_007G1	7	N1_014_007G1_Staphylococcus_epidermidis-A	98.28	0	2459333	1849.14	0.318201	TRUE	N2_060_008G1_Staphylococcus_epidermidis_32_10	TRUE	Staphylococcus	Staphylococcus epidermidis	Staphylococcus epidermidis 2	107
N1_014	N1_014_016G1	16	N1_014_016G1_Staphylococcus_epidermidis-A	98.28	0	2196083	15.2239	0.318901	TRUE	N2_060_008G1_Staphylococcus_epidermidis_32_10	TRUE	Staphylococcus	Staphylococcus epidermidis	Staphylococcus epidermidis 2	107
N2_061	N2_061_008G1	8	N2_061_008G1_Staphylococcus_epidermidis_32_15	98.28	0	2404112	16.1952	0.317986	TRUE	N2_060_008G1_Staphylococcus_epidermidis_32_10	TRUE	Staphylococcus	Staphylococcus epidermidis	Staphylococcus epidermidis 2	107
N2_066	N2_066_013G1	13	N2_066_013G1_Staphylococcus_epidermidis_32_26	98.28	0	2446498	26.3303	0.314417	TRUE	N2_060_008G1_Staphylococcus_epidermidis_32_10	TRUE	Staphylococcus	Staphylococcus epidermidis	Staphylococcus epidermidis 2	107
N2_066	N2_066_015G1	15	N2_066_015G1_Staphylococcus_epidermidis_32_105	98.28	0	2472360	109.653	0.313677	TRUE	N2_060_008G1_Staphylococcus_epidermidis_32_10	TRUE	Staphylococcus	Staphylococcus epidermidis	Staphylococcus epidermidis 2	107
N2_066	N2_066_021G1	21	N2_066_021G1_Staphylococcus_epidermidis_32_14	98.28	0	2379109	14.0904	0.31499	TRUE	N2_060_008G1_Staphylococcus_epidermidis_32_10	TRUE	Staphylococcus	Staphylococcus epidermidis	Staphylococcus epidermidis 2	107
N2_069	N2_069_014G1	14	N2_069_014G1_Staphylococcus_epidermidis_32_11	98.28	0	2376239	10.4796	0.314649	TRUE	N2_060_008G1_Staphylococcus_epidermidis_32_10	TRUE	Staphylococcus	Staphylococcus epidermidis	Staphylococcus epidermidis 2	107
N2_070	N2_070_027G1	27	N2_070_027G1_Staphylococcus_epidermidis_32_52	98.28	0	2337432	51.5355	0.31981	TRUE	N2_060_008G1_Staphylococcus_epidermidis_32_10	TRUE	Staphylococcus	Staphylococcus epidermidis	Staphylococcus epidermidis 2	107
N3_174	N3_174_015G1	15	N3_174_015G1_1_Staphylococcus_epidermidis_32_27	98.28	0	2606090	24.6042	0.312019	FALSE	N2_060_008G1_Staphylococcus_epidermidis_32_10	TRUE	Staphylococcus	Staphylococcus epidermidis	Staphylococcus epidermidis 2	107
N3_176	N3_176_027G1	27	N3_176_027G1_4_Staphylococcus_epidermidis_31_30	98.28	0	2440470	26.5776	0.309092	TRUE	N2_060_008G1_Staphylococcus_epidermidis_32_10	TRUE	Staphylococcus	Staphylococcus epidermidis	Staphylococcus epidermidis 2	107
N3_182	N3_182_020G1	20	N3_182_020G1_2_Staphylococcus_epidermidis_32_131	98.28	0	2541172	150.292	0.321525	TRUE	N2_060_008G1_Staphylococcus_epidermidis_32_10	TRUE	Staphylococcus	Staphylococcus epidermidis	Staphylococcus epidermidis 2	107
N2_066	N2_066_017G1	17	N2_066_017G1_Staphylococcus_epidermidis_32_12	98.28	0.16	2399792	11.2901	0.31962	TRUE	N2_060_008G1_Staphylococcus_epidermidis_32_10	TRUE	Staphylococcus	Staphylococcus epidermidis	Staphylococcus epidermidis 2	107
N2_088	N2_088_008G1	8	N2_088_008G1_Staphylococcus_epidermidis_32_30	98.28	0.5	2509336	30.9936	0.313403	TRUE	N2_060_008G1_Staphylococcus_epidermidis_32_10	TRUE	Staphylococcus	Staphylococcus epidermidis	Staphylococcus epidermidis 2	107
N1_014	N1_014_009G1	9	N1_014_009G1_Staphylococcus_epidermidis-A	98.28	0.86	2444774	696.011	0.316356	TRUE	N2_060_008G1_Staphylococcus_epidermidis_32_10	TRUE	Staphylococcus	Staphylococcus epidermidis	Staphylococcus epidermidis 2	107
N3_173	N3_173_016G1	16	N3_173_016G1_1_Staphylococcus_epidermidis_32_8	98.28	0.86	2388755	10.0719	0.315558	TRUE	N2_060_008G1_Staphylococcus_epidermidis_32_10	TRUE	Staphylococcus	Staphylococcus epidermidis	Staphylococcus epidermidis 2	107
N1_011	N1_011_013G1	13	N1_011_013G1_Staphylococcus_epidermidis-B	98.28	1.72	2434010	19.5003	0.321712	TRUE	N2_060_008G1_Staphylococcus_epidermidis_32_10	TRUE	Staphylococcus	Staphylococcus epidermidis	Staphylococcus epidermidis 2	107
N1_018	N1_018_010G1	10	N1_018_010G1_Staphylococcus_epidermidis	98.28	1.72	2497317	110.605	0.318915	TRUE	N2_060_008G1_Staphylococcus_epidermidis_32_10	TRUE	Staphylococcus	Staphylococcus epidermidis	Staphylococcus epidermidis 2	107
N2_039	N2_039_013G1	13	N2_039_013G1_Staphylococcus_epidermidis_32_16_refined	98.28	1.72	2288322	17.1145	0.31825	TRUE	N2_060_008G1_Staphylococcus_epidermidis_32_10	TRUE	Staphylococcus	Staphylococcus epidermidis	Staphylococcus epidermidis 2	107
N2_071	N2_071_029G1	29	N2_071_029G1_Staphylococcus_epidermidis_32_9_refined	98.28	1.72	2325852	9.04612	0.317421	TRUE	N2_060_008G1_Staphylococcus_epidermidis_32_10	TRUE	Staphylococcus	Staphylococcus epidermidis	Staphylococcus epidermidis 2	107
N2_093	N2_093_008G1	8	N2_093_008G1_Staphylococcus_epidermidis_32_188	98.28	1.72	2536513	154.884	0.314188	TRUE	N2_060_008G1_Staphylococcus_epidermidis_32_10	TRUE	Staphylococcus	Staphylococcus epidermidis	Staphylococcus epidermidis 2	107
N3_182	N3_182_019G1	19	N3_182_019G1_1_Staphylococcus_epidermidis_31_42	98.28	1.72	2466936	48.8975	0.31448	TRUE	N2_060_008G1_Staphylococcus_epidermidis_32_10	TRUE	Staphylococcus	Staphylococcus epidermidis	Staphylococcus epidermidis 2	107
N3_173	N3_173_039G1	39	N3_173_039G1_6_Staphylococcus_epidermidis_32_14	98.12	0	2304701	13.7628	0.318215	FALSE	N2_060_008G1_Staphylococcus_epidermidis_32_10	TRUE	Staphylococcus	Staphylococcus epidermidis	Staphylococcus epidermidis 2	107
N1_019	N1_019_020G1	20	N1_019_020G1_Staphylococcus_epidermidis	97.81	0.16	2360408	15.4328	0.317234	TRUE	N2_060_008G1_Staphylococcus_epidermidis_32_10	TRUE	Staphylococcus	Staphylococcus epidermidis	Staphylococcus epidermidis 2	107
N1_019	N1_019_019G1	19	N1_019_019G1_Staphylococcus_epidermidis	97.59	0.4	2346406	15.2069	0.318999	TRUE	N2_060_008G1_Staphylococcus_epidermidis_32_10	TRUE	Staphylococcus	Staphylococcus epidermidis	Staphylococcus epidermidis 2	107
N1_014	N1_014_012G1	12	N1_014_012G1_Staphylococcus_epidermidis-A	97.43	0	2331932	88.4155	0.321542	TRUE	N2_060_008G1_Staphylococcus_epidermidis_32_10	TRUE	Staphylococcus	Staphylococcus epidermidis	Staphylococcus epidermidis 2	107
N2_071	N2_071_021G1	21	N2_071_021G1_Staphylococcus_epidermidis_32_12_refined	97.41	0.31	2413625	11.4137	0.31637	TRUE	N2_060_008G1_Staphylococcus_epidermidis_32_10	TRUE	Staphylococcus	Staphylococcus epidermidis	Staphylococcus epidermidis 2	107
N3_176	N3_176_045G1	45	N3_176_045G1_7_Staphylococcus_epidermidis_32_9	97.41	2.04	2271198	8.24995	0.31798	FALSE	N2_060_008G1_Staphylococcus_epidermidis_32_10	TRUE	Staphylococcus	Staphylococcus epidermidis	Staphylococcus epidermidis 2	107
N1_014	N1_014_008G1	8	N1_014_008G1_Staphylococcus_epidermidis-A	97.26	0	2442647	1048.52	0.319156	TRUE	N2_060_008G1_Staphylococcus_epidermidis_32_10	TRUE	Staphylococcus	Staphylococcus epidermidis	Staphylococcus epidermidis 2	107
N1_021	N1_021_027G1	27	N1_021_027G1_Staphylococcus_epidermidis	96.97	0.21	2430946	16.585	0.31654	TRUE	N2_060_008G1_Staphylococcus_epidermidis_32_10	TRUE	Staphylococcus	Staphylococcus epidermidis	Staphylococcus epidermidis 2	107
N2_039	N2_039_018G1	18	N2_039_018G1_Staphylococcus_epidermidis_32_11	96.82	0.45	2455983	9.84717	0.315235	TRUE	N2_060_008G1_Staphylococcus_epidermidis_32_10	TRUE	Staphylococcus	Staphylococcus epidermidis	Staphylococcus epidermidis 2	107
N2_066	N2_066_011G1	11	N2_066_011G1_Staphylococcus_epidermidis_32_13_refined	96.55	1.72	2145012	12.5872	0.32095	TRUE	N2_060_008G1_Staphylococcus_epidermidis_32_10	TRUE	Staphylococcus	Staphylococcus epidermidis	Staphylococcus epidermidis 2	107
N1_021	N1_021_017G1	17	N1_021_017G1_Staphylococcus_epidermidis	96.38	0.55	2440905	17.0993	0.317882	TRUE	N2_060_008G1_Staphylococcus_epidermidis_32_10	TRUE	Staphylococcus	Staphylococcus epidermidis	Staphylococcus epidermidis 2	107
N1_019	N1_019_011G1	11	N1_019_011G1_Staphylococcus_epidermidis	96.19	1.57	2567101	190.002	0.314968	TRUE	N2_060_008G1_Staphylococcus_epidermidis_32_10	TRUE	Staphylococcus	Staphylococcus epidermidis	Staphylococcus epidermidis 2	107
N1_003	N1_003_052G1	52	N1_003_052G1_Staphylococcus_epidermidis_31-b	95.91	1.54	2376088	11.8586	0.318157	TRUE	N2_060_008G1_Staphylococcus_epidermidis_32_10	TRUE	Staphylococcus	Staphylococcus epidermidis	Staphylococcus epidermidis 2	107
N1_019	N1_019_015G1	15	N1_019_015G1_Staphylococcus_epidermidis	95.7	0.82	2407057	10.7836	0.31507	TRUE	N2_060_008G1_Staphylococcus_epidermidis_32_10	TRUE	Staphylococcus	Staphylococcus epidermidis	Staphylococcus epidermidis 2	107
N2_070	N2_070_020G1	20	N2_070_020G1_Staphylococcus_epidermidis_32_649	95.4	0	2204970	612.625	0.318228	TRUE	N2_060_008G1_Staphylococcus_epidermidis_32_10	TRUE	Staphylococcus	Staphylococcus epidermidis	Staphylococcus epidermidis 2	107
N2_070	N2_070_024G1	24	N2_070_024G1_Staphylococcus_epidermidis_32_188	95.4	0	2028879	181.354	0.319721	FALSE	N2_060_008G1_Staphylococcus_epidermidis_32_10	TRUE	Staphylococcus	Staphylococcus epidermidis	Staphylococcus epidermidis 2	107
N2_070	N2_070_019G1	19	N2_070_019G1_Staphylococcus_epidermidis_32_528	95.38	0	2379370	527.474	0.317565	TRUE	N2_060_008G1_Staphylococcus_epidermidis_32_10	TRUE	Staphylococcus	Staphylococcus epidermidis	Staphylococcus epidermidis 2	107
N2_035	N2_035_025G1	25	N2_035_025G1_Staphylococcus_epidermidis_32_8	95.32	1.75	2227327	7.56535	0.318562	FALSE	N2_060_008G1_Staphylococcus_epidermidis_32_10	TRUE	Staphylococcus	Staphylococcus epidermidis	Staphylococcus epidermidis 2	107
N1_021	N1_021_016G1	16	N1_021_016G1_Staphylococcus_epidermidis	94.98	0.38	2291673	11.4003	0.318362	TRUE	N2_060_008G1_Staphylococcus_epidermidis_32_10	TRUE	Staphylococcus	Staphylococcus epidermidis	Staphylococcus epidermidis 2	107
N1_009	N1_009_011G1	11	N1_009_011G1_Staphylococcus_epidermidis	94.83	0	2279116	24.45	0.317552	TRUE	N2_060_008G1_Staphylococcus_epidermidis_32_10	TRUE	Staphylococcus	Staphylococcus epidermidis	Staphylococcus epidermidis 2	107
N3_175	N3_175_019G1	19	N3_175_019G1_3_Staphylococcus_epidermidis_32_10_refined	94.83	3.45	2239726	9.64808	0.318918	FALSE	N2_060_008G1_Staphylococcus_epidermidis_32_10	TRUE	Staphylococcus	Staphylococcus epidermidis	Staphylococcus epidermidis 2	107
N2_093	N2_093_008G2	8	N2_093_008G2_Staphylococcus_epidermidis_32_220	94.67	1.72	2615007	182.682	0.314964	FALSE	N2_060_008G1_Staphylococcus_epidermidis_32_10	TRUE	Staphylococcus	Staphylococcus epidermidis	Staphylococcus epidermidis 2	107
N1_019	N1_019_014G1	14	N1_019_014G1_Staphylococcus_epidermidis	94.64	1.74	2372676	14.7063	0.315037	TRUE	N2_060_008G1_Staphylococcus_epidermidis_32_10	TRUE	Staphylococcus	Staphylococcus epidermidis	Staphylococcus epidermidis 2	107
N2_093	N2_093_007G1	7	N2_093_007G1_Staphylococcus_epidermidis_32_326	94.46	0	2281530	288.262	0.31795	TRUE	N2_060_008G1_Staphylococcus_epidermidis_32_10	TRUE	Staphylococcus	Staphylococcus epidermidis	Staphylococcus epidermidis 2	107
N1_003	N1_003_013G1	13	N1_003_013G1_Staphylococcus_epidermidis_31-b	94.43	0.64	2375729	129.982	0.317129	TRUE	N2_060_008G1_Staphylococcus_epidermidis_32_10	TRUE	Staphylococcus	Staphylococcus epidermidis	Staphylococcus epidermidis 2	107
N3_175	N3_175_017G1	17	N3_175_017G1_1_Staphylococcus_epidermidis_33_6	94.17	1.02	2212393	5.97477	0.319583	FALSE	N2_060_008G1_Staphylococcus_epidermidis_32_10	TRUE	Staphylococcus	Staphylococcus epidermidis	Staphylococcus epidermidis 2	107
N1_019	N1_019_012G1	12	N1_019_012G1_Staphylococcus_epidermidis	93.68	0.57	2537611	126.034	0.315814	TRUE	N2_060_008G1_Staphylococcus_epidermidis_32_10	TRUE	Staphylococcus	Staphylococcus epidermidis	Staphylococcus epidermidis 2	107
N2_039	N2_039_008G1	8	N2_039_008G1_Staphylococcus_epidermidis_32_52_refined	93.68	1.72	2642311	39.8874	0.313442	TRUE	N2_060_008G1_Staphylococcus_epidermidis_32_10	TRUE	Staphylococcus	Staphylococcus epidermidis	Staphylococcus epidermidis 2	107
N1_003	N1_003_021G1	21	N1_003_021G1_Staphylococcus_epidermidis_31-b	93.46	1.36	2292369	15.2213	0.318503	TRUE	N2_060_008G1_Staphylococcus_epidermidis_32_10	TRUE	Staphylococcus	Staphylococcus epidermidis	Staphylococcus epidermidis 2	107
N1_018	N1_018_011G1	11	N1_018_011G1_Staphylococcus_epidermidis	93.1	1.88	2317897	16.1678	0.31726	TRUE	N2_060_008G1_Staphylococcus_epidermidis_32_10	TRUE	Staphylococcus	Staphylococcus epidermidis	Staphylococcus epidermidis 2	107
N3_176	N3_176_013G1	13	N3_176_013G1_1_Staphylococcus_epidermidis_32_5	92.63	0.86	2190893	5.58056	0.317696	FALSE	N2_060_008G1_Staphylococcus_epidermidis_32_10	TRUE	Staphylococcus	Staphylococcus epidermidis	Staphylococcus epidermidis 2	107
N1_009	N1_009_007G1	7	N1_009_007G1_Staphylococcus_epidermidis_refined	92.32	0	2085772	392.958	0.324535	TRUE	N2_060_008G1_Staphylococcus_epidermidis_32_10	TRUE	Staphylococcus	Staphylococcus epidermidis	Staphylococcus epidermidis 2	107
N1_014	N1_014_011G1	11	N1_014_011G1_Staphylococcus_epidermidis-A	92.24	0	1991102	177.998	0.321087	TRUE	N2_060_008G1_Staphylococcus_epidermidis_32_10	TRUE	Staphylococcus	Staphylococcus epidermidis	Staphylococcus epidermidis 2	107
N1_011	N1_011_011G1	11	N1_011_011G1_Staphylococcus_epidermidis-B	91.38	0	2340592	346.601	0.317282	TRUE	N2_060_008G1_Staphylococcus_epidermidis_32_10	TRUE	Staphylococcus	Staphylococcus epidermidis	Staphylococcus epidermidis 2	107
N2_070	N2_070_016G1	16	N2_070_016G1_Staphylococcus_epidermidis_32_444	90.88	0	2291685	454.169	0.311288	TRUE	N2_060_008G1_Staphylococcus_epidermidis_32_10	TRUE	Staphylococcus	Staphylococcus epidermidis	Staphylococcus epidermidis 2	107
N1_017	N1_017_009G1	9	N1_017_009G1_Staphylococcus_epidermidis_refined-A	86.83	0	1765957	1882.55	0.323251	TRUE	N2_060_008G1_Staphylococcus_epidermidis_32_10	TRUE	Staphylococcus	Staphylococcus epidermidis	Staphylococcus epidermidis 2	107
N1_021	N1_021_013G1	13	N1_021_013G1_Staphylococcus_epidermidis_refined-b	86.68	0	2117199	18.8644	0.31886	TRUE	N2_060_008G1_Staphylococcus_epidermidis_32_10	TRUE	Staphylococcus	Staphylococcus epidermidis	Staphylococcus epidermidis 2	107
N1_003	N1_003_011G1	11	N1_003_011G1_Staphylococcus_epidermidis_31-b	85.98	0.92	2121883	11.2744	0.319446	TRUE	N2_060_008G1_Staphylococcus_epidermidis_32_10	TRUE	Staphylococcus	Staphylococcus epidermidis	Staphylococcus epidermidis 2	107
N3_176	N3_176_015G1	15	N3_176_015G1_3_Staphylococcus_epidermidis_32_7	84.63	1.02	2023698	6.45741	0.318064	FALSE	N2_060_008G1_Staphylococcus_epidermidis_32_10	TRUE	Staphylococcus	Staphylococcus epidermidis	Staphylococcus epidermidis 2	107
N2_031	N2_031_014G1	14	N2_031_014G1_Staphylococcus_epidermidis_32_7	84.33	0	1981348	6.74894	0.318958	FALSE	N2_060_008G1_Staphylococcus_epidermidis_32_10	TRUE	Staphylococcus	Staphylococcus epidermidis	Staphylococcus epidermidis 2	107
N2_035	N2_035_012G1	12	N2_035_012G1_Staphylococcus_epidermidis_32_7	82.24	1.38	1878814	6.5839	0.320157	FALSE	N2_060_008G1_Staphylococcus_epidermidis_32_10	TRUE	Staphylococcus	Staphylococcus epidermidis	Staphylococcus epidermidis 2	107
N1_023	N1_023_013G1	13	N1_023_013G1_Unknown_bin_2_refined-b	82.13	0	1825471	19.7729	0.323017	TRUE	N2_060_008G1_Staphylococcus_epidermidis_32_10	TRUE	Staphylococcus	Staphylococcus epidermidis	Staphylococcus epidermidis 2	107
N1_003	N1_003_022G1	22	N1_003_022G1_Staphylococcus_epidermidis_31-b	80.94	1.37	1906310	10.8661	0.319174	TRUE	N2_060_008G1_Staphylococcus_epidermidis_32_10	TRUE	Staphylococcus	Staphylococcus epidermidis	Staphylococcus epidermidis 2	107
N1_021	N1_021_019G1	19	N1_021_019G1_Staphylococcus_epidermidis	80.75	0.96	1998535	9.47672	0.321667	TRUE	N2_060_008G1_Staphylococcus_epidermidis_32_10	TRUE	Staphylococcus	Staphylococcus epidermidis	Staphylococcus epidermidis 2	107
N2_038	N2_038_015G1	15	N2_038_015G1_Staphylococcus_epidermidis_related_32_7	79.52	2.16	1884907	6.31774	0.320046	FALSE	N2_060_008G1_Staphylococcus_epidermidis_32_10	TRUE	Staphylococcus	Staphylococcus epidermidis	Staphylococcus epidermidis 2	107
N1_021	N1_021_015G1	15	N1_021_015G1_Staphylococcus_epidermidis	79.32	0.59	1823536	13.2207	0.32323	TRUE	N2_060_008G1_Staphylococcus_epidermidis_32_10	TRUE	Staphylococcus	Staphylococcus epidermidis	Staphylococcus epidermidis 2	107
N1_003	N1_003_018G1	18	N1_003_018G1_Staphylococcus_epidermidis_31-b	78.82	1.28	2203922	69.6996	0.316857	TRUE	N2_060_008G1_Staphylococcus_epidermidis_32_10	TRUE	Staphylococcus	Staphylococcus epidermidis	Staphylococcus epidermidis 2	107
N1_017	N1_017_010G1	10	N1_017_010G1_Staphylococcus_epidermidis	78.68	0	2021634	620.768	0.315488	TRUE	N2_060_008G1_Staphylococcus_epidermidis_32_10	TRUE	Staphylococcus	Staphylococcus epidermidis	Staphylococcus epidermidis 2	107
N1_017	N1_017_011G1	11	N1_017_011G1_Staphylococcus_epidermidis	78.53	0	1991163	462.903	0.314678	TRUE	N2_060_008G1_Staphylococcus_epidermidis_32_10	TRUE	Staphylococcus	Staphylococcus epidermidis	Staphylococcus epidermidis 2	107
N2_070	N2_070_036G1	36	N2_070_036G1_Staphylococcus_epidermidis_32_6	76.57	0	1803801	5.95315	0.320344	FALSE	N2_060_008G1_Staphylococcus_epidermidis_32_10	TRUE	Staphylococcus	Staphylococcus epidermidis	Staphylococcus epidermidis 2	107
N2_066	N2_066_019G1	19	N2_066_019G1_Staphylococcus_epidermidis_32_7	75.71	0.16	1952937	6.5324	0.318023	FALSE	N2_060_008G1_Staphylococcus_epidermidis_32_10	TRUE	Staphylococcus	Staphylococcus epidermidis	Staphylococcus epidermidis 2	107
N1_011	N1_011_014G1	14	N1_011_014G1_Staphylococcus_epidermidis-B	72.41	0	1572272	9.58322	0.323518	FALSE	N2_060_008G1_Staphylococcus_epidermidis_32_10	TRUE	Staphylococcus	Staphylococcus epidermidis	Staphylococcus epidermidis 2	107
N1_019	N1_019_017G1	17	N1_019_017G1_Staphylococcus_epidermidis	71.68	0.6	1768670	11.3033	0.325635	FALSE	N2_060_008G1_Staphylococcus_epidermidis_32_10	TRUE	Staphylococcus	Staphylococcus epidermidis	Staphylococcus epidermidis 2	107
N1_021	N1_021_021G1	21	N1_021_021G1_Staphylococcus_epidermidis	71.55	0.09	1845624	8.51663	0.323182	FALSE	N2_060_008G1_Staphylococcus_epidermidis_32_10	TRUE	Staphylococcus	Staphylococcus epidermidis	Staphylococcus epidermidis 2	107
N1_014	N1_014_010G1	10	N1_014_010G1_Staphylococcus_epidermidis-A	68.81	1.72	1382192	283.083	0.320172	FALSE	N2_060_008G1_Staphylococcus_epidermidis_32_10	TRUE	Staphylococcus	Staphylococcus epidermidis	Staphylococcus epidermidis 2	107
N2_066	N2_066_033G1	33	N2_066_033G1_Staphylococcus_epidermidis_32_5	68.08	0.16	1563482	5.28693	0.321365	FALSE	N2_060_008G1_Staphylococcus_epidermidis_32_10	TRUE	Staphylococcus	Staphylococcus epidermidis	Staphylococcus epidermidis 2	107
N2_035	N2_035_032G1	32	N2_035_032G1_Staphylococcus_epidermidis_32_6	66.6	1.61	1627612	5.43024	0.32093	FALSE	N2_060_008G1_Staphylococcus_epidermidis_32_10	TRUE	Staphylococcus	Staphylococcus epidermidis	Staphylococcus epidermidis 2	107
N1_003	N1_003_017G1	17	N1_003_017G1_Staphylococcus_epidermidis_31-b	66.31	2.56	2035777	217.139	0.316695	FALSE	N2_060_008G1_Staphylococcus_epidermidis_32_10	TRUE	Staphylococcus	Staphylococcus epidermidis	Staphylococcus epidermidis 2	107
N2_039	N2_039_021G1	21	N2_039_021G1_Staphylococcus_epidermidis_34_7	62.05	2.41	1461361	7.58174	0.334288	FALSE	N2_060_008G1_Staphylococcus_epidermidis_32_10	TRUE	Staphylococcus	Staphylococcus epidermidis	Staphylococcus epidermidis 2	107
N1_021	N1_021_022G1	22	N1_021_022G1_Staphylococcus_epidermidis	61.53	0.59	1526029	7.95441	0.323617	FALSE	N2_060_008G1_Staphylococcus_epidermidis_32_10	TRUE	Staphylococcus	Staphylococcus epidermidis	Staphylococcus epidermidis 2	107
N1_003	N1_003_015G1	15	N1_003_015G1_Staphylococcus_epidermidis_31-b	57.9	0.34	1888198	340.958	0.317106	FALSE	N2_060_008G1_Staphylococcus_epidermidis_32_10	TRUE	Staphylococcus	Staphylococcus epidermidis	Staphylococcus epidermidis 2	107
N2_035	N2_035_027G1	27	N2_035_027G1_Staphylococcus_epidermidis_32_5	57.61	1.21	1306442	5.13548	0.320755	FALSE	N2_060_008G1_Staphylococcus_epidermidis_32_10	TRUE	Staphylococcus	Staphylococcus epidermidis	Staphylococcus epidermidis 2	107
N3_176	N3_176_014G1	14	N3_176_014G1_2_Staphylococcus_epidermidis_32_4_partial	55.89	1.88	1189762	4.02838	0.322927	FALSE	N2_060_008G1_Staphylococcus_epidermidis_32_10	TRUE	Staphylococcus	Staphylococcus epidermidis	Staphylococcus epidermidis 2	107
N2_066	N2_066_021G1	21	N2_066_021G1_Clostridium_perfringens_28_96	100	0	3044455	92.5342	0.275693	TRUE	N3_175_046G1_7_Clostridium_perfringens_28_149	TRUE	Clostridium	Clostridium perfringens	Clostridium perfringens 2	44
N2_066	N2_066_031G1	31	N2_066_031G1_Clostridium_perfringens_28_174	100	0	3054915	173.79	0.27709	TRUE	N3_175_046G1_7_Clostridium_perfringens_28_149	TRUE	Clostridium	Clostridium perfringens	Clostridium perfringens 2	44
N2_066	N2_066_033G1	33	N2_066_033G1_Clostridium_perfringens_28_28	100	0	3149466	27.1827	0.277682	TRUE	N3_175_046G1_7_Clostridium_perfringens_28_149	TRUE	Clostridium	Clostridium perfringens	Clostridium perfringens 2	44
N3_175	N3_175_046G1	46	N3_175_046G1_7_Clostridium_perfringens_28_149	100	0	3264320	149.017	0.277271	TRUE	N3_175_046G1_7_Clostridium_perfringens_28_149	TRUE	Clostridium	Clostridium perfringens	Clostridium perfringens 2	44
N2_035	N2_035_053G1	53	N2_035_053G1_Clostridium_perfringens_28_29	100	0.4	3366866	29.6854	0.274736	TRUE	N3_175_046G1_7_Clostridium_perfringens_28_149	TRUE	Clostridium	Clostridium perfringens	Clostridium perfringens 2	44
N2_066	N2_066_019G1	19	N2_066_019G1_Clostridium_perfringens_28_76	100	0.86	3214596	72.1467	0.275678	FALSE	N3_175_046G1_7_Clostridium_perfringens_28_149	TRUE	Clostridium	Clostridium perfringens	Clostridium perfringens 2	44
N1_009	N1_009_007G1	7	N1_009_007G1_Clostridium_perfringens	100	1.72	3397851	219.295	0.283542	TRUE	N3_175_046G1_7_Clostridium_perfringens_28_149	TRUE	Clostridium	Clostridium perfringens	Clostridium perfringens 2	44
N1_009	N1_009_008G1	8	N1_009_008G1_Clostridium_perfringens	100	1.72	3520049	176.84	0.283216	TRUE	N3_175_046G1_7_Clostridium_perfringens_28_149	TRUE	Clostridium	Clostridium perfringens	Clostridium perfringens 2	44
N1_009	N1_009_009G1	9	N1_009_009G1_Clostridium_perfringens	100	1.72	3451250	209.248	0.284751	TRUE	N3_175_046G1_7_Clostridium_perfringens_28_149	TRUE	Clostridium	Clostridium perfringens	Clostridium perfringens 2	44
N1_009	N1_009_010G1	10	N1_009_010G1_Clostridium_perfringens	100	1.72	3434028	83.3727	0.279229	TRUE	N3_175_046G1_7_Clostridium_perfringens_28_149	TRUE	Clostridium	Clostridium perfringens	Clostridium perfringens 2	44
N1_009	N1_009_011G1	11	N1_009_011G1_Clostridium_perfringens	100	1.72	3470801	324.053	0.279326	TRUE	N3_175_046G1_7_Clostridium_perfringens_28_149	TRUE	Clostridium	Clostridium perfringens	Clostridium perfringens 2	44
N1_009	N1_009_014G1	14	N1_009_014G1_Clostridium_perfringens	100	1.72	3360849	35.0979	0.277142	TRUE	N3_175_046G1_7_Clostridium_perfringens_28_149	TRUE	Clostridium	Clostridium perfringens	Clostridium perfringens 2	44
N1_009	N1_009_015G1	15	N1_009_015G1_Clostridium_perfringens	100	1.72	3397455	90.6118	0.276278	TRUE	N3_175_046G1_7_Clostridium_perfringens_28_149	TRUE	Clostridium	Clostridium perfringens	Clostridium perfringens 2	44
N1_018	N1_018_024G1	24	N1_018_024G1_Clostridium_perfringens	100	1.72	3211192	19.1319	0.276856	TRUE	N3_175_046G1_7_Clostridium_perfringens_28_149	TRUE	Clostridium	Clostridium perfringens	Clostridium perfringens 2	44
N1_018	N1_018_037G1	37	N1_018_037G1_Clostridium_perfringens	100	1.72	3434736	144.213	0.282882	TRUE	N3_175_046G1_7_Clostridium_perfringens_28_149	TRUE	Clostridium	Clostridium perfringens	Clostridium perfringens 2	44
N2_066	N2_066_017G1	17	N2_066_017G1_Clostridium_perfringens_28_55	100	1.72	3734835	55.4549	0.274049	TRUE	N3_175_046G1_7_Clostridium_perfringens_28_149	TRUE	Clostridium	Clostridium perfringens	Clostridium perfringens 2	44
N3_174	N3_174_015G1	15	N3_174_015G1_1_Clostridium_perfringens_28_318	100	1.72	3289522	391.655	0.284384	TRUE	N3_175_046G1_7_Clostridium_perfringens_28_149	TRUE	Clostridium	Clostridium perfringens	Clostridium perfringens 2	44
N3_174	N3_174_017G1	17	N3_174_017G1_2_Clostridium_perfringens_28_66	100	1.72	3285922	123.451	0.27817	TRUE	N3_175_046G1_7_Clostridium_perfringens_28_149	TRUE	Clostridium	Clostridium perfringens	Clostridium perfringens 2	44
N3_174	N3_174_021G1	21	N3_174_021G1_3_Clostridium_perfringens_28_16	100	1.72	3269116	23.4777	0.278679	TRUE	N3_175_046G1_7_Clostridium_perfringens_28_149	TRUE	Clostridium	Clostridium perfringens	Clostridium perfringens 2	44
N3_174	N3_174_023G1	23	N3_174_023G1_4_Clostridium_perfringens_27_15	100	1.72	3236358	17.0887	0.276506	TRUE	N3_175_046G1_7_Clostridium_perfringens_28_149	TRUE	Clostridium	Clostridium perfringens	Clostridium perfringens 2	44
N3_176	N3_176_027G1	27	N3_176_027G1_4_Clostridium_perfringens_28_108	100	1.72	3194940	99.2881	0.278824	TRUE	N3_175_046G1_7_Clostridium_perfringens_28_149	TRUE	Clostridium	Clostridium perfringens	Clostridium perfringens 2	44
N3_176	N3_176_035G1	35	N3_176_035G1_5_Clostridium_perfringens_28_32	100	1.72	3147440	28.1815	0.277959	TRUE	N3_175_046G1_7_Clostridium_perfringens_28_149	TRUE	Clostridium	Clostridium perfringens	Clostridium perfringens 2	44
N3_176	N3_176_038G1	38	N3_176_038G1_6_Clostridium_perfringens_28_53	100	1.72	3337755	48.0047	0.27828	TRUE	N3_175_046G1_7_Clostridium_perfringens_28_149	TRUE	Clostridium	Clostridium perfringens	Clostridium perfringens 2	44
N3_176	N3_176_045G1	45	N3_176_045G1_7_Clostridium_perfringens_28_32	100	1.72	3192397	27.5063	0.276312	TRUE	N3_175_046G1_7_Clostridium_perfringens_28_149	TRUE	Clostridium	Clostridium perfringens	Clostridium perfringens 2	44
N3_178	N3_178_011G2	11	N3_178_011G2_2_Clostridium_perfringens_28_19	100	1.72	3226706	20.1702	0.279813	TRUE	N3_175_046G1_7_Clostridium_perfringens_28_149	TRUE	Clostridium	Clostridium perfringens	Clostridium perfringens 2	44
N3_178	N3_178_012G1	12	N3_178_012G1_3_Clostridium_perfringens_28_18	100	1.72	3174131	21.9507	0.277711	TRUE	N3_175_046G1_7_Clostridium_perfringens_28_149	TRUE	Clostridium	Clostridium perfringens	Clostridium perfringens 2	44
N3_178	N3_178_014G1	14	N3_178_014G1_5_Clostridium_perfringens_28_24	100	1.72	3300799	21.5357	0.276107	TRUE	N3_175_046G1_7_Clostridium_perfringens_28_149	TRUE	Clostridium	Clostridium perfringens	Clostridium perfringens 2	44
N2_035	N2_035_046G1	46	N2_035_046G1_Clostridium_perfringens_28_16_refined	100	3.45	3529017	14.5933	0.277407	FALSE	N3_175_046G1_7_Clostridium_perfringens_28_149	TRUE	Clostridium	Clostridium perfringens	Clostridium perfringens 2	44
N1_023	N1_023_018G1	18	N1_023_018G1_Clostridium_perfringens	99.19	0	3232256	92.5647	0.290987	TRUE	N3_175_046G1_7_Clostridium_perfringens_28_149	TRUE	Clostridium	Clostridium perfringens	Clostridium perfringens 2	44
N1_023	N1_023_021G1	21	N1_023_021G1_Clostridium_perfringens	99.19	0	3228881	81.6366	0.282415	TRUE	N3_175_046G1_7_Clostridium_perfringens_28_149	TRUE	Clostridium	Clostridium perfringens	Clostridium perfringens 2	44
N2_038	N2_038_036G1	36	N2_038_036G1_Clostridium_perfringens_28_54	99.19	0	3271776	54.0798	0.27982	TRUE	N3_175_046G1_7_Clostridium_perfringens_28_149	TRUE	Clostridium	Clostridium perfringens	Clostridium perfringens 2	44
N1_023	N1_023_020G1	20	N1_023_020G1_Clostridium_perfringens	99.19	0.09	3224427	34.6605	0.280346	TRUE	N3_175_046G1_7_Clostridium_perfringens_28_149	TRUE	Clostridium	Clostridium perfringens	Clostridium perfringens 2	44
N2_064	N2_064_043G1	43	N2_064_043G1_Clostridium_perfringens_29_11	99.1	0.16	2900907	10.0659	0.28178	FALSE	N3_175_046G1_7_Clostridium_perfringens_28_149	TRUE	Clostridium	Clostridium perfringens	Clostridium perfringens 2	44
N2_038	N2_038_044G1	44	N2_038_044G1_Clostridium_perfringens_28_37	96.77	0.27	3262774	34.6145	0.275653	TRUE	N3_175_046G1_7_Clostridium_perfringens_28_149	TRUE	Clostridium	Clostridium perfringens	Clostridium perfringens 2	44
N2_066	N2_066_037G1	37	N2_066_037G1_Clostridium_perfringens_28_13	96.55	0	2873584	11.9066	0.279374	FALSE	N3_175_046G1_7_Clostridium_perfringens_28_149	TRUE	Clostridium	Clostridium perfringens	Clostridium perfringens 2	44
N3_175	N3_175_051G1	51	N3_175_051G1_8_Clostridium_perfringens_28_7	96.55	0	3254036	8.35771	0.280823	FALSE	N3_175_046G1_7_Clostridium_perfringens_28_149	TRUE	Clostridium	Clostridium perfringens	Clostridium perfringens 2	44
N3_174	N3_174_034G1	34	N3_174_034G1_5_Clostridium_perfringens_28_8	96.55	1.72	2985195	8.03901	0.280072	FALSE	N3_175_046G1_7_Clostridium_perfringens_28_149	TRUE	Clostridium	Clostridium perfringens	Clostridium perfringens 2	44
N2_066	N2_066_064G1	64	N2_066_064G1_Clostridium_perfringens_28_8	96.05	2.04	3071152	7.68976	0.281482	FALSE	N3_175_046G1_7_Clostridium_perfringens_28_149	TRUE	Clostridium	Clostridium perfringens	Clostridium perfringens 2	44
N2_038	N2_038_039G1	39	N2_038_039G1_Clostridium_perfringens_29_8	94.8	1.25	2914511	7.01641	0.284349	FALSE	N3_175_046G1_7_Clostridium_perfringens_28_149	TRUE	Clostridium	Clostridium perfringens	Clostridium perfringens 2	44
N3_174	N3_174_038G1	38	N3_174_038G1_7_Clostridium_perfringens_28_5	93.1	1.72	2566657	5.44071	0.284961	FALSE	N3_175_046G1_7_Clostridium_perfringens_28_149	TRUE	Clostridium	Clostridium perfringens	Clostridium perfringens 2	44
N1_009	N1_009_016G1	16	N1_009_016G1_Clostridium_perfringens	91.38	1.72	2723356	14.1384	0.281416	TRUE	N3_175_046G1_7_Clostridium_perfringens_28_149	TRUE	Clostridium	Clostridium perfringens	Clostridium perfringens 2	44
N3_178	N3_178_013G1	13	N3_178_013G1_4_Clostridium_perfringens_30_8	81.03	1.72	1689870	11.9742	0.29914	FALSE	N3_175_046G1_7_Clostridium_perfringens_28_149	TRUE	Clostridium	Clostridium perfringens	Clostridium perfringens 2	44
N3_178	N3_178_011G1	11	N3_178_011G1_1_Clostridium_perfringens-rel_30_12	79.31	1.72	1364107	8.80957	0.305913	FALSE	N3_175_046G1_7_Clostridium_perfringens_28_149	TRUE	Clostridium	Clostridium perfringens	Clostridium perfringens 2	44
N2_066	N2_066_060G1	60	N2_066_060G1_Clostridium_perfringens_29_6	71	0	2126501	5.66234	0.286496	FALSE	N3_175_046G1_7_Clostridium_perfringens_28_149	TRUE	Clostridium	Clostridium perfringens	Clostridium perfringens 2	44
N1_018	N1_018_010G1	10	N1_018_010G1_Propionibacterium_sp	100	0	2643160	134.703	0.620722	TRUE	N2_064_027G1_Propionibacterium_63_42	TRUE	Propionibacterium	Propionibacterium sp	Propionibacterium sp	43
N1_019	N1_019_013G1	13	N1_019_013G1_Propionibacterium_sp	100	0	2570638	31.3316	0.629212	TRUE	N2_064_027G1_Propionibacterium_63_42	TRUE	Propionibacterium	Propionibacterium sp	Propionibacterium sp	43
N1_019	N1_019_019G1	19	N1_019_019G1_Propionibacterium_sp	100	0	2570369	19.9895	0.632039	TRUE	N2_064_027G1_Propionibacterium_63_42	TRUE	Propionibacterium	Propionibacterium sp	Propionibacterium sp	43
N1_019	N1_019_020G1	20	N1_019_020G1_Propionibacterium_sp	100	0	2571695	17.8918	0.627508	TRUE	N2_064_027G1_Propionibacterium_63_42	TRUE	Propionibacterium	Propionibacterium sp	Propionibacterium sp	43
N1_021	N1_021_017G1	17	N1_021_017G1_Propionobacterium_sp	100	0	2568942	18.1815	0.629691	TRUE	N2_064_027G1_Propionibacterium_63_42	TRUE	Propionibacterium	Propionibacterium sp	Propionibacterium sp	43
N1_021	N1_021_018G1	18	N1_021_018G1_Propionobacterium_sp	100	0	2568475	25.8233	0.630537	TRUE	N2_064_027G1_Propionibacterium_63_42	TRUE	Propionibacterium	Propionibacterium sp	Propionibacterium sp	43
N1_021	N1_021_019G1	19	N1_021_019G1_Propionobacterium_sp	100	0	2569994	51.756	0.627024	TRUE	N2_064_027G1_Propionibacterium_63_42	TRUE	Propionibacterium	Propionibacterium sp	Propionibacterium sp	43
N1_021	N1_021_021G1	21	N1_021_021G1_Propionobacterium_sp	100	0	2570065	24.6278	0.631254	TRUE	N2_064_027G1_Propionibacterium_63_42	TRUE	Propionibacterium	Propionibacterium sp	Propionibacterium sp	43
N1_021	N1_021_022G1	22	N1_021_022G1_Propionobacterium_sp	100	0	2571139	31.8363	0.6319	TRUE	N2_064_027G1_Propionibacterium_63_42	TRUE	Propionibacterium	Propionibacterium sp	Propionibacterium sp	43
N1_021	N1_021_024G1	24	N1_021_024G1_Propionobacterium_sp	100	0	2569502	19.3765	0.631258	TRUE	N2_064_027G1_Propionibacterium_63_42	TRUE	Propionibacterium	Propionibacterium sp	Propionibacterium sp	43
N1_021	N1_021_027G1	27	N1_021_027G1_Propionobacterium_sp	100	0	2569522	25.1916	0.627525	TRUE	N2_064_027G1_Propionibacterium_63_42	TRUE	Propionibacterium	Propionibacterium sp	Propionibacterium sp	43
N2_035	N2_035_032G1	32	N2_035_032G1_Propionibacterium_63_20	100	0	2656072	19.8682	0.631198	TRUE	N2_064_027G1_Propionibacterium_63_42	TRUE	Propionibacterium	Propionibacterium sp	Propionibacterium sp	43
N2_064	N2_064_025G1	25	N2_064_025G1_Propionibacterium_63_14	100	0	2699764	14.5117	0.626796	TRUE	N2_064_027G1_Propionibacterium_63_42	TRUE	Propionibacterium	Propionibacterium sp	Propionibacterium sp	43
N2_064	N2_064_027G1	27	N2_064_027G1_Propionibacterium_63_42	100	0	2715483	42.6114	0.624356	TRUE	N2_064_027G1_Propionibacterium_63_42	TRUE	Propionibacterium	Propionibacterium sp	Propionibacterium sp	43
N2_066	N2_066_021G1	21	N2_066_021G1_Propionibacterium_63_40	100	0	2661863	39.6355	0.630239	TRUE	N2_064_027G1_Propionibacterium_63_42	TRUE	Propionibacterium	Propionibacterium sp	Propionibacterium sp	43
N2_066	N2_066_048G1	48	N2_066_048G1_Propionibacterium_sp._HGH0353-related_63_20	100	0	2660661	20.3455	0.623546	TRUE	N2_064_027G1_Propionibacterium_63_42	TRUE	Propionibacterium	Propionibacterium sp	Propionibacterium sp	43
N2_071	N2_071_013G1	13	N2_071_013G1_Propionibacterium_sp._HGH0353-related_63_29	100	0	2644217	29.468	0.631031	TRUE	N2_064_027G1_Propionibacterium_63_42	TRUE	Propionibacterium	Propionibacterium sp	Propionibacterium sp	43
N2_071	N2_071_017G1	17	N2_071_017G1_Propionibacterium_63_31	100	0	2645252	31.3229	0.63237	TRUE	N2_064_027G1_Propionibacterium_63_42	TRUE	Propionibacterium	Propionibacterium sp	Propionibacterium sp	43
N2_071	N2_071_030G1	30	N2_071_030G1_Propionibacterium_63_19	100	0	2645083	19.7979	0.63307	TRUE	N2_064_027G1_Propionibacterium_63_42	TRUE	Propionibacterium	Propionibacterium sp	Propionibacterium sp	43
N1_019	N1_019_018G1	18	N1_019_018G1_Propionibacterium_sp	100	0.66	2570432	18.0305	0.619005	TRUE	N2_064_027G1_Propionibacterium_63_42	TRUE	Propionibacterium	Propionibacterium sp	Propionibacterium sp	43
N1_021	N1_021_016G1	16	N1_021_016G1_Propionobacterium_sp	100	0.66	2569322	20.5552	0.630536	TRUE	N2_064_027G1_Propionibacterium_63_42	TRUE	Propionibacterium	Propionibacterium sp	Propionibacterium sp	43
N1_021	N1_021_012G1	12	N1_021_012G1_Propionobacterium_sp	99.8	0	2568171	399.594	0.63355	TRUE	N2_064_027G1_Propionibacterium_63_42	TRUE	Propionibacterium	Propionibacterium sp	Propionibacterium sp	43
N2_071	N2_071_015G1	15	N2_071_015G1_Propionibacteriales_63_15	99.67	0	2627164	15.8176	0.630754	TRUE	N2_064_027G1_Propionibacterium_63_42	TRUE	Propionibacterium	Propionibacterium sp	Propionibacterium sp	43
N1_021	N1_021_026G1	26	N1_021_026G1_Propionobacterium_sp	99.67	0.66	2566704	13.0689	0.63051	TRUE	N2_064_027G1_Propionibacterium_63_42	TRUE	Propionibacterium	Propionibacterium sp	Propionibacterium sp	43
N1_021	N1_021_013G1	13	N1_021_013G1_Propionobacterium_sp	99.58	0	2571161	195.501	0.626527	TRUE	N2_064_027G1_Propionibacterium_63_42	TRUE	Propionibacterium	Propionibacterium sp	Propionibacterium sp	43
N1_023	N1_023_042G1	42	N1_023_042G1_Propionibacterium_sp	99.34	0	2630487	29.493	0.60352	TRUE	N2_064_027G1_Propionibacterium_63_42	TRUE	Propionibacterium	Propionibacterium sp	Propionibacterium sp	43
N1_023	N1_023_050G1	50	N1_023_050G1_Propionibacterium_sp	98.68	0	2628846	30.1447	0.615975	TRUE	N2_064_027G1_Propionibacterium_63_42	TRUE	Propionibacterium	Propionibacterium sp	Propionibacterium sp	43
N1_023	N1_023_055G1	55	N1_023_055G1_Propionibacterium_sp	98.68	0.66	2626875	17.1592	0.631203	TRUE	N2_064_027G1_Propionibacterium_63_42	TRUE	Propionibacterium	Propionibacterium sp	Propionibacterium sp	43
N1_021	N1_021_030G1	30	N1_021_030G1_Propionobacterium_sp	98.03	0	2528272	11.9246	0.634554	TRUE	N2_064_027G1_Propionibacterium_63_42	TRUE	Propionibacterium	Propionibacterium sp	Propionibacterium sp	43
N2_066	N2_066_024G1	24	N2_066_024G1_Propionibacterium_63_10	96.97	0.86	2624475	8.99418	0.630948	TRUE	N2_064_027G1_Propionibacterium_63_42	TRUE	Propionibacterium	Propionibacterium sp	Propionibacterium sp	43
N3_175	N3_175_019G1	19	N3_175_019G1_3_Propionibacterium_HGH0353-rel_63_9	96.24	0.86	2469856	8.3754	0.633242	FALSE	N2_064_027G1_Propionibacterium_63_42	TRUE	Propionibacterium	Propionibacterium sp	Propionibacterium sp	43
N1_021	N1_021_023G1	23	N1_021_023G1_Propionobacterium_sp	96.2	0	2411623	9.89027	0.633572	TRUE	N2_064_027G1_Propionibacterium_63_42	TRUE	Propionibacterium	Propionibacterium sp	Propionibacterium sp	43
N2_064	N2_064_031G1	31	N2_064_031G1_Propionibacterium_63_8	94.77	1.21	2501152	7.98649	0.63554	FALSE	N2_064_027G1_Propionibacterium_63_42	TRUE	Propionibacterium	Propionibacterium sp	Propionibacterium sp	43
N3_175	N3_175_035G1	35	N3_175_035G1_6_Propionibacterium_HGH0353-rel_64_7	93.1	0	2404865	7.23241	0.635883	FALSE	N2_064_027G1_Propionibacterium_63_42	TRUE	Propionibacterium	Propionibacterium sp	Propionibacterium sp	43
N2_071	N2_071_019G1	19	N2_071_019G1_Propionibacterium_63_7	92.32	3.29	2343719	6.36545	0.635292	FALSE	N2_064_027G1_Propionibacterium_63_42	TRUE	Propionibacterium	Propionibacterium sp	Propionibacterium sp	43
N2_066	N2_066_033G1	33	N2_066_033G1_Propionibacterium_63_7	88	0.86	2520605	6.7369	0.634364	FALSE	N2_064_027G1_Propionibacterium_63_42	TRUE	Propionibacterium	Propionibacterium sp	Propionibacterium sp	43
N2_066	N2_066_019G1	19	N2_066_019G1_Propionibacterium_63_6	85.68	2.59	2206209	6.04401	0.634559	FALSE	N2_064_027G1_Propionibacterium_63_42	TRUE	Propionibacterium	Propionibacterium sp	Propionibacterium sp	43
N2_035	N2_035_039G1	39	N2_035_039G1_Propionibacterium_63_6	84.53	1.63	2176786	6.17185	0.635145	FALSE	N2_064_027G1_Propionibacterium_63_42	TRUE	Propionibacterium	Propionibacterium sp	Propionibacterium sp	43
N1_021	N1_021_028G1	28	N1_021_028G1_Propionobacterium_sp	84.17	0.07	2145919	9.01048	0.632287	TRUE	N2_064_027G1_Propionibacterium_63_42	TRUE	Propionibacterium	Propionibacterium sp	Propionibacterium sp	43
N2_066	N2_066_037G1	37	N2_066_037G1_Propionibacterium_63_5	68.92	1.72	1932523	5.40829	0.635031	FALSE	N2_064_027G1_Propionibacterium_63_42	TRUE	Propionibacterium	Propionibacterium sp	Propionibacterium sp	43
N2_035	N2_035_012G1	12	N2_035_012G1_Propionibacteriales_63_5	57.83	1.48	1407796	5.32559	0.631623	FALSE	N2_064_027G1_Propionibacterium_63_42	TRUE	Propionibacterium	Propionibacterium sp	Propionibacterium sp	43
N2_066	N2_066_031G1	31	N2_066_031G1_Propionibacterium_63_5	51.06	0.57	1478507	5.14484	0.631871	FALSE	N2_064_027G1_Propionibacterium_63_42	TRUE	Propionibacterium	Propionibacterium sp	Propionibacterium sp	43
N1_019	N1_019_021G1	21	N1_019_021G1_Propionibacterium_sp	50.53	0	1455813	6.86539	0.630917	FALSE	N2_064_027G1_Propionibacterium_63_42	TRUE	Propionibacterium	Propionibacterium sp	Propionibacterium sp	43
N1_019	N1_019_056G1	56	N1_019_056G1_Clostridium_sp	98.79	0.81	3487338	25.09	0.297328	TRUE	N3_178_013G1_4_Clostridium_paraputrificum_31_73	TRUE	Clostridium	Clostridium paraputrificum	Clostridium paraputrificum 2	39
N2_064	N2_064_031G1	31	N2_064_031G1_Clostridium_paraputrificum_30_40	98.79	0.81	3356583	39.739	0.296927	TRUE	N3_178_013G1_4_Clostridium_paraputrificum_31_73	TRUE	Clostridium	Clostridium paraputrificum	Clostridium paraputrificum 2	39
N2_064	N2_064_043G1	43	N2_064_043G1_Clostridium_paraputrificum_30_27	98.79	0.81	3355014	26.5944	0.294924	TRUE	N3_178_013G1_4_Clostridium_paraputrificum_31_73	TRUE	Clostridium	Clostridium paraputrificum	Clostridium paraputrificum 2	39
N2_064	N2_064_036G1	36	N2_064_036G1_Clostridium_paraputrificum_30_15	98.63	0.81	3450938	14.7237	0.297833	TRUE	N3_178_013G1_4_Clostridium_paraputrificum_31_73	TRUE	Clostridium	Clostridium paraputrificum	Clostridium paraputrificum 2	39
N2_060	N2_060_019G1	19	N2_060_019G1_Clostridium_paraputrificum_30_37	98.28	0	3426102	37.2871	0.296629	TRUE	N3_178_013G1_4_Clostridium_paraputrificum_31_73	TRUE	Clostridium	Clostridium paraputrificum	Clostridium paraputrificum 2	39
N2_060	N2_060_021G1	21	N2_060_021G1_Clostridium_paraputrificum_30_15	98.28	0	3457963	14.7885	0.296204	TRUE	N3_178_013G1_4_Clostridium_paraputrificum_31_73	TRUE	Clostridium	Clostridium paraputrificum	Clostridium paraputrificum 2	39
N2_066	N2_066_019G1	19	N2_066_019G1_Clostridium__paraputrificum_30_389	98.28	0	3477490	405.302	0.296388	TRUE	N3_178_013G1_4_Clostridium_paraputrificum_31_73	TRUE	Clostridium	Clostridium paraputrificum	Clostridium paraputrificum 2	39
N2_066	N2_066_021G1	21	N2_066_021G1_Clostridium_paraputrificum_30_222	98.28	0	3454831	220.211	0.296074	TRUE	N3_178_013G1_4_Clostridium_paraputrificum_31_73	TRUE	Clostridium	Clostridium paraputrificum	Clostridium paraputrificum 2	39
N2_066	N2_066_031G1	31	N2_066_031G1_Clostridium_paraputrificum_30_366	98.28	0	3589027	374.86	0.290116	TRUE	N3_178_013G1_4_Clostridium_paraputrificum_31_73	TRUE	Clostridium	Clostridium paraputrificum	Clostridium paraputrificum 2	39
N2_066	N2_066_033G1	33	N2_066_033G1_Clostridium_paraputrificum_30_15	98.28	0	3276146	13.9716	0.288862	TRUE	N3_178_013G1_4_Clostridium_paraputrificum_31_73	TRUE	Clostridium	Clostridium paraputrificum	Clostridium paraputrificum 2	39
N2_066	N2_066_037G1	37	N2_066_037G1_Clostridium_paraputrificum_30_22	98.28	0	3268081	22.0426	0.294943	TRUE	N3_178_013G1_4_Clostridium_paraputrificum_31_73	TRUE	Clostridium	Clostridium paraputrificum	Clostridium paraputrificum 2	39
N2_066	N2_066_060G1	60	N2_066_060G1_Clostridium_30_15	98.28	0	3401164	13.895	0.289914	TRUE	N3_178_013G1_4_Clostridium_paraputrificum_31_73	TRUE	Clostridium	Clostridium paraputrificum	Clostridium paraputrificum 2	39
N2_066	N2_066_064G1	64	N2_066_064G1_Clostridium_paraputrificum_30_39	98.28	0	3331286	38.4266	0.294552	TRUE	N3_178_013G1_4_Clostridium_paraputrificum_31_73	TRUE	Clostridium	Clostridium paraputrificum	Clostridium paraputrificum 2	39
N2_088	N2_088_018G1	18	N2_088_018G1_Clostridium_paraputrificum_30_16	98.28	0	3453104	17.2775	0.299196	TRUE	N3_178_013G1_4_Clostridium_paraputrificum_31_73	TRUE	Clostridium	Clostridium paraputrificum	Clostridium paraputrificum 2	39
N2_088	N2_088_022G1	22	N2_088_022G1_Clostridium_paraputrificum_30_60	98.28	0	3482984	59.9479	0.297293	TRUE	N3_178_013G1_4_Clostridium_paraputrificum_31_73	TRUE	Clostridium	Clostridium paraputrificum	Clostridium paraputrificum 2	39
N2_088	N2_088_027G1	27	N2_088_027G1_Clostridium_paraputrificum_30_32	98.28	0	3609578	32.1325	0.300166	TRUE	N3_178_013G1_4_Clostridium_paraputrificum_31_73	TRUE	Clostridium	Clostridium paraputrificum	Clostridium paraputrificum 2	39
N3_172	N3_172_053G1	53	N3_172_053G1_8_Clostridium_paraputrificum_30_21	98.28	0	3549963	24.4007	0.298937	TRUE	N3_178_013G1_4_Clostridium_paraputrificum_31_73	TRUE	Clostridium	Clostridium paraputrificum	Clostridium paraputrificum 2	39
N3_175	N3_175_017G1	17	N3_175_017G1_1_Clostridium_paraputrificum_30_65	98.28	0	3619708	72.3165	0.298983	TRUE	N3_178_013G1_4_Clostridium_paraputrificum_31_73	TRUE	Clostridium	Clostridium paraputrificum	Clostridium paraputrificum 2	39
N3_175	N3_175_018G1	18	N3_175_018G1_2_Clostridium_paraputrificum-rel_30_55	98.28	0	3530979	50.3983	0.297947	TRUE	N3_178_013G1_4_Clostridium_paraputrificum_31_73	TRUE	Clostridium	Clostridium paraputrificum	Clostridium paraputrificum 2	39
N3_175	N3_175_046G1	46	N3_175_046G1_7_Clostridium_paraputrificum_30_38	98.28	0	3489376	53.0235	0.298736	TRUE	N3_178_013G1_4_Clostridium_paraputrificum_31_73	TRUE	Clostridium	Clostridium paraputrificum	Clostridium paraputrificum 2	39
N3_176	N3_176_015G1	15	N3_176_015G1_3_Clostridium_paraputrificum_29_53	98.28	0	3501743	60.2375	0.301874	TRUE	N3_178_013G1_4_Clostridium_paraputrificum_31_73	TRUE	Clostridium	Clostridium paraputrificum	Clostridium paraputrificum 2	39
N3_176	N3_176_038G1	38	N3_176_038G1_6_Clostridium_paraputrificum_30_161	98.28	0	3427458	149.6	0.297289	TRUE	N3_178_013G1_4_Clostridium_paraputrificum_31_73	TRUE	Clostridium	Clostridium paraputrificum	Clostridium paraputrificum 2	39
N3_178	N3_178_011G1	11	N3_178_011G1_1_Clostridium_paraputrificum_29_36	98.28	0	3467427	36.6774	0.289059	TRUE	N3_178_013G1_4_Clostridium_paraputrificum_31_73	TRUE	Clostridium	Clostridium paraputrificum	Clostridium paraputrificum 2	39
N3_178	N3_178_011G2	11	N3_178_011G2_2_Clostridium_paraputrificum_30_98	98.28	0	3550397	88.3885	0.294492	TRUE	N3_178_013G1_4_Clostridium_paraputrificum_31_73	TRUE	Clostridium	Clostridium paraputrificum	Clostridium paraputrificum 2	39
N3_178	N3_178_013G1	13	N3_178_013G1_4_Clostridium_paraputrificum_31_73	98.28	0	3620014	40.0468	0.294887	TRUE	N3_178_013G1_4_Clostridium_paraputrificum_31_73	TRUE	Clostridium	Clostridium paraputrificum	Clostridium paraputrificum 2	39
N3_178	N3_178_014G1	14	N3_178_014G1_5_Clostridium_paraputrificum_29_42	98.28	0	3442559	36.9362	0.296443	TRUE	N3_178_013G1_4_Clostridium_paraputrificum_31_73	TRUE	Clostridium	Clostridium paraputrificum	Clostridium paraputrificum 2	39
N2_088	N2_088_042G1	42	N2_088_042G1_Clostridium_paraputrificum_30_14	98.28	0.86	3519832	11.5502	0.293939	TRUE	N3_178_013G1_4_Clostridium_paraputrificum_31_73	TRUE	Clostridium	Clostridium paraputrificum	Clostridium paraputrificum 2	39
N3_175	N3_175_019G1	19	N3_175_019G1_3_Clostridium_paraputrificum_30_27	98.28	1.72	3523293	27.7684	0.297936	TRUE	N3_178_013G1_4_Clostridium_paraputrificum_31_73	TRUE	Clostridium	Clostridium paraputrificum	Clostridium paraputrificum 2	39
N3_176	N3_176_035G1	35	N3_176_035G1_5_Clostridium_paraputrificum_30_193	98.28	1.72	3531224	172.481	0.297585	TRUE	N3_178_013G1_4_Clostridium_paraputrificum_31_73	TRUE	Clostridium	Clostridium paraputrificum	Clostridium paraputrificum 2	39
N3_175	N3_175_051G1	51	N3_175_051G1_8_Clostridium_paraputrificum_30_21	96.55	0	3274379	21.2842	0.297913	TRUE	N3_178_013G1_4_Clostridium_paraputrificum_31_73	TRUE	Clostridium	Clostridium paraputrificum	Clostridium paraputrificum 2	39
N2_066	N2_066_050G1	50	N2_066_050G1_Clostridium_paraputrificum_30_14	94.83	0	3058461	12.8823	0.296764	FALSE	N3_178_013G1_4_Clostridium_paraputrificum_31_73	TRUE	Clostridium	Clostridium paraputrificum	Clostridium paraputrificum 2	39
N3_176	N3_176_045G1	45	N3_176_045G1_7_Clostridium_paraputrificum_30_154	94.83	0	3023947	137.674	0.295825	TRUE	N3_178_013G1_4_Clostridium_paraputrificum_31_73	TRUE	Clostridium	Clostridium paraputrificum	Clostridium paraputrificum 2	39
N3_178	N3_178_012G1	12	N3_178_012G1_3_Clostridium_paraputrificum_30_11	93.1	0	2996063	9.94624	0.29533	FALSE	N3_178_013G1_4_Clostridium_paraputrificum_31_73	TRUE	Clostridium	Clostridium paraputrificum	Clostridium paraputrificum 2	39
N1_014	N1_014_016G1	16	N1_014_016G1_Clostridium_sp_refined-B	89.66	0	3609380	173.307	0.298417	TRUE	N3_178_013G1_4_Clostridium_paraputrificum_31_73	TRUE	Clostridium	Clostridium paraputrificum	Clostridium paraputrificum 2	39
N1_014	N1_014_017G1	17	N1_014_017G1_Clostridium_sp_refined	89.66	0	3627991	185.9	0.298044	TRUE	N3_178_013G1_4_Clostridium_paraputrificum_31_73	TRUE	Clostridium	Clostridium paraputrificum	Clostridium paraputrificum 2	39
N3_176	N3_176_027G1	27	N3_176_027G1_4_Clostridium_paraputrificum_30_84_refined	89.66	3.45	3473571	75.2768	0.296594	FALSE	N3_178_013G1_4_Clostridium_paraputrificum_31_73	TRUE	Clostridium	Clostridium paraputrificum	Clostridium paraputrificum 2	39
N1_019	N1_019_057G1	57	N1_019_057G1_Clostridium_sp	83.72	0.99	2734515	7.73545	0.299655	TRUE	N3_178_013G1_4_Clostridium_paraputrificum_31_73	TRUE	Clostridium	Clostridium paraputrificum	Clostridium paraputrificum 2	39
N1_014	N1_014_015G1	15	N1_014_015G1_Clostridium_sp_refined-A	81.03	0	3601544	266.36	0.297382	TRUE	N3_178_013G1_4_Clostridium_paraputrificum_31_73	TRUE	Clostridium	Clostridium paraputrificum	Clostridium paraputrificum 2	39
N2_088	N2_088_015G1	15	N2_088_015G1_Clostridium_paraputrificum_30_6	56.68	0.31	2083539	5.93094	0.299525	FALSE	N3_178_013G1_4_Clostridium_paraputrificum_31_73	TRUE	Clostridium	Clostridium paraputrificum	Clostridium paraputrificum 2	39
N2_038	N2_038_044G1	44	N2_038_044G1_Citrobacter_freundii-related_52_281	100	1.59	5142200	320.33	0.520243	TRUE	N2_038_015G1_Citrobacter_freundii-related_52_249	TRUE	Citrobacter	Citrobacter freundii	Citrobacter freundii	38
N2_038	N2_038_011G1	11	N2_038_011G1_Citrobacter_freundii-related_52_422	100	1.91	5193202	485.402	0.510342	TRUE	N2_038_015G1_Citrobacter_freundii-related_52_249	TRUE	Citrobacter	Citrobacter freundii	Citrobacter freundii	38
N2_038	N2_038_039G1	39	N2_038_039G1_Citrobacter_freundii_52_324	100	1.91	5202938	350.412	0.513186	TRUE	N2_038_015G1_Citrobacter_freundii-related_52_249	TRUE	Citrobacter	Citrobacter freundii	Citrobacter freundii	38
N2_038	N2_038_013G1	13	N2_038_013G1_Citrobacter_freundii_52_505	99.99	1.24	4909934	510.325	0.520232	TRUE	N2_038_015G1_Citrobacter_freundii-related_52_249	TRUE	Citrobacter	Citrobacter freundii	Citrobacter freundii	38
N2_038	N2_038_015G1	15	N2_038_015G1_Citrobacter_freundii-related_52_249	99.92	0.76	5053704	268.825	0.515945	TRUE	N2_038_015G1_Citrobacter_freundii-related_52_249	TRUE	Citrobacter	Citrobacter freundii	Citrobacter freundii	38
N2_064	N2_064_011G1	11	N2_064_011G1_Citrobacter_freundii-related_52_820	99.91	1.17	5269980	862.456	0.510252	TRUE	N2_038_015G1_Citrobacter_freundii-related_52_249	TRUE	Citrobacter	Citrobacter freundii	Citrobacter freundii	38
N2_038	N2_038_009G1	9	N2_038_009G1_Citrobacter_freundii-related_52_474	99.89	1.33	5146343	536.196	0.511198	TRUE	N2_038_015G1_Citrobacter_freundii-related_52_249	TRUE	Citrobacter	Citrobacter freundii	Citrobacter freundii	38
N2_038	N2_038_026G1	26	N2_038_026G1_Citrobacter_freundii_52_246	99.89	1.86	5147721	273.901	0.51479	TRUE	N2_038_015G1_Citrobacter_freundii-related_52_249	TRUE	Citrobacter	Citrobacter freundii	Citrobacter freundii	38
N2_038	N2_038_020G1	20	N2_038_020G1_Citrobacter_freundii-related_52_251	99.83	1.38	5138623	264.809	0.517717	TRUE	N2_038_015G1_Citrobacter_freundii-related_52_249	TRUE	Citrobacter	Citrobacter freundii	Citrobacter freundii	38
N2_064	N2_064_009G1	9	N2_064_009G1_Citrobacter_freundii-related_52_708	99.79	0.83	5242972	733.781	0.508251	TRUE	N2_038_015G1_Citrobacter_freundii-related_52_249	TRUE	Citrobacter	Citrobacter freundii	Citrobacter freundii	38
N2_039	N2_039_035G1	35	N2_039_035G1_Citrobacter_freundii_52_613	99.73	1.59	5082667	667.339	0.510269	TRUE	N2_038_015G1_Citrobacter_freundii-related_52_249	TRUE	Citrobacter	Citrobacter freundii	Citrobacter freundii	38
N2_039	N2_039_020G1	20	N2_039_020G1_Citrobacter_freundii_52_56	99.66	1.31	5117705	58.6093	0.512715	TRUE	N2_038_015G1_Citrobacter_freundii-related_52_249	TRUE	Citrobacter	Citrobacter freundii	Citrobacter freundii	38
N2_064	N2_064_027G1	27	N2_064_027G1_Citrobacter_freundii_52_126	99.43	0.83	5236721	130.453	0.510629	TRUE	N2_038_015G1_Citrobacter_freundii-related_52_249	TRUE	Citrobacter	Citrobacter freundii	Citrobacter freundii	38
N2_038	N2_038_030G1	30	N2_038_030G1_Citrobacter_freundii_52_356	99.21	1.3	5103571	383.682	0.513039	TRUE	N2_038_015G1_Citrobacter_freundii-related_52_249	TRUE	Citrobacter	Citrobacter freundii	Citrobacter freundii	38
N2_064	N2_064_031G1	31	N2_064_031G1_Citrobacter_freundii-related_52_183	99.17	0.81	5333712	215.715	0.508345	TRUE	N2_038_015G1_Citrobacter_freundii-related_52_249	TRUE	Citrobacter	Citrobacter freundii	Citrobacter freundii	38
N2_064	N2_064_025G1	25	N2_064_025G1_Citrobacter_freundii_52_143	98.93	0.82	5245358	149.11	0.510223	TRUE	N2_038_015G1_Citrobacter_freundii-related_52_249	TRUE	Citrobacter	Citrobacter freundii	Citrobacter freundii	38
N2_064	N2_064_036G1	36	N2_064_036G1_Citrobacter_freundii_52_40	98.77	0.88	5204125	42.6126	0.510502	TRUE	N2_038_015G1_Citrobacter_freundii-related_52_249	TRUE	Citrobacter	Citrobacter freundii	Citrobacter freundii	38
N2_039	N2_039_037G1	37	N2_039_037G1_Citrobacter_freundii-related_52_193_refined	94.23	1.72	5082363	200.879	0.511957	TRUE	N2_038_015G1_Citrobacter_freundii-related_52_249	TRUE	Citrobacter	Citrobacter freundii	Citrobacter freundii	38
N2_039	N2_039_021G1	21	N2_039_021G1_Citrobacter_freundii_52_241_refined	94.04	3.45	5007210	238.34	0.521583	FALSE	N2_038_015G1_Citrobacter_freundii-related_52_249	TRUE	Citrobacter	Citrobacter freundii	Citrobacter freundii	38
N2_038	N2_038_018G1	18	N2_038_018G1_Citrobacter_freundii_52_743_refined	93.26	4.66	5184807	751.302	0.51381	FALSE	N2_038_015G1_Citrobacter_freundii-related_52_249	TRUE	Citrobacter	Citrobacter freundii	Citrobacter freundii	38
N2_038	N2_038_036G1	36	N2_038_036G1_Citrobacter_freundii-related_52_545_refined	92.92	0.16	5130060	596.707	0.511995	TRUE	N2_038_015G1_Citrobacter_freundii-related_52_249	TRUE	Citrobacter	Citrobacter freundii	Citrobacter freundii	38
N1_009	N1_009_009G1	9	N1_009_009G1_Citrobacter_sp	90	0	5032979	1341.56	0.503179	TRUE	N2_038_015G1_Citrobacter_freundii-related_52_249	TRUE	Citrobacter	Citrobacter freundii	Citrobacter freundii	38
N1_009	N1_009_017G1	17	N1_009_017G1_Citrobacter_sp	89.37	0	5025234	256.62	0.506262	TRUE	N2_038_015G1_Citrobacter_freundii-related_52_249	TRUE	Citrobacter	Citrobacter freundii	Citrobacter freundii	38
N1_009	N1_009_016G1	16	N1_009_016G1_Citrobacter_sp	89.08	0.34	5027863	363.245	0.506872	TRUE	N2_038_015G1_Citrobacter_freundii-related_52_249	TRUE	Citrobacter	Citrobacter freundii	Citrobacter freundii	38
N2_039	N2_039_044G1	44	N2_039_044G1_Citrobacter_52_104	88.56	1.72	4400479	103.877	0.522404	TRUE	N2_038_015G1_Citrobacter_freundii-related_52_249	TRUE	Citrobacter	Citrobacter freundii	Citrobacter freundii	38
N1_009	N1_009_019G1	19	N1_009_019G1_Citrobacter_sp	88.51	0	5029567	341.292	0.506471	TRUE	N2_038_015G1_Citrobacter_freundii-related_52_249	TRUE	Citrobacter	Citrobacter freundii	Citrobacter freundii	38
N1_009	N1_009_015G1	15	N1_009_015G1_Citrobacter_sp	88.46	0	5041343	1539.47	0.502833	TRUE	N2_038_015G1_Citrobacter_freundii-related_52_249	TRUE	Citrobacter	Citrobacter freundii	Citrobacter freundii	38
N1_009	N1_009_014G1	14	N1_009_014G1_Citrobacter_sp	87.26	0	5032528	291.176	0.502933	TRUE	N2_038_015G1_Citrobacter_freundii-related_52_249	TRUE	Citrobacter	Citrobacter freundii	Citrobacter freundii	38
N1_009	N1_009_008G1	8	N1_009_008G1_Citrobacter_sp	86.39	0.16	5035545	399.111	0.503689	TRUE	N2_038_015G1_Citrobacter_freundii-related_52_249	TRUE	Citrobacter	Citrobacter freundii	Citrobacter freundii	38
N1_009	N1_009_020G1	20	N1_009_020G1_Citrobacter_sp	85.92	0	5032579	619.889	0.506192	TRUE	N2_038_015G1_Citrobacter_freundii-related_52_249	TRUE	Citrobacter	Citrobacter freundii	Citrobacter freundii	38
N1_009	N1_009_021G1	21	N1_009_021G1_Citrobacter_sp	85.92	0	5033748	494.869	0.503882	TRUE	N2_038_015G1_Citrobacter_freundii-related_52_249	TRUE	Citrobacter	Citrobacter freundii	Citrobacter freundii	38
N1_009	N1_009_010G1	10	N1_009_010G1_Citrobacter_sp	85.06	0	5015971	346.682	0.507888	TRUE	N2_038_015G1_Citrobacter_freundii-related_52_249	TRUE	Citrobacter	Citrobacter freundii	Citrobacter freundii	38
N3_176	N3_176_035G1	35	N3_176_035G1_5_Citrobacter_freundii-rel_52_24_partial	84.17	1.72	4648374	21.5055	0.519751	TRUE	N2_038_015G1_Citrobacter_freundii-related_52_249	TRUE	Citrobacter	Citrobacter freundii	Citrobacter freundii	38
N3_176	N3_176_038G1	38	N3_176_038G1_6_Citrobacter_freundii-rel_52_42_partial	84.12	1.72	5070683	38.7518	0.515503	TRUE	N2_038_015G1_Citrobacter_freundii-related_52_249	TRUE	Citrobacter	Citrobacter freundii	Citrobacter freundii	38
N1_009	N1_009_024G1	24	N1_009_024G1_Citrobacter_sp	81.54	0	5038340	78.4338	0.509815	TRUE	N2_038_015G1_Citrobacter_freundii-related_52_249	TRUE	Citrobacter	Citrobacter freundii	Citrobacter freundii	38
N1_009	N1_009_038G1	38	N1_009_038G1_Citrobacter_sp	80.13	0	4942104	54.5593	0.512224	TRUE	N2_038_015G1_Citrobacter_freundii-related_52_249	TRUE	Citrobacter	Citrobacter freundii	Citrobacter freundii	38
N3_176	N3_176_045G1	45	N3_176_045G1_7_Citrobacter_freundii-rel_52_48_partial	79.26	0	4773790	43.1495	0.51802	TRUE	N2_038_015G1_Citrobacter_freundii-related_52_249	TRUE	Citrobacter	Citrobacter freundii	Citrobacter freundii	38
N1_009	N1_009_011G1	11	N1_009_011G1_Citrobacter_sp	77.23	0	4975534	51.7962	0.511499	TRUE	N2_038_015G1_Citrobacter_freundii-related_52_249	TRUE	Citrobacter	Citrobacter freundii	Citrobacter freundii	38
N1_023	N1_023_021G1	21	N1_023_021G1_Clostridium_sp	99.19	0	4530917	18.0823	0.28365	TRUE	N1_023_021G1_Clostridium_sp	TRUE	Clostridium	Clostridium sp	Clostridium sp 2	38
N2_039	N2_039_044G1	44	N2_039_044G1_Clostridium_butyricum-related_29_11	99.19	1.21	4145102	12.5236	0.28542	TRUE	N1_023_021G1_Clostridium_sp	TRUE	Clostridium	Clostridium sp	Clostridium sp 2	38
N1_009	N1_009_011G1	11	N1_009_011G1_Clostridium_butyricum	98.28	0	4278090	53.1137	0.28421	TRUE	N1_023_021G1_Clostridium_sp	TRUE	Clostridium	Clostridium sp	Clostridium sp 2	38
N1_009	N1_009_015G1	15	N1_009_015G1_Clostridium_butyricum	98.28	0	4164673	32.2227	0.282106	TRUE	N1_023_021G1_Clostridium_sp	TRUE	Clostridium	Clostridium sp	Clostridium sp 2	38
N1_009	N1_009_016G1	16	N1_009_016G1_Clostridium_butyricum	98.28	0	4264947	45.0574	0.284031	TRUE	N1_023_021G1_Clostridium_sp	TRUE	Clostridium	Clostridium sp	Clostridium sp 2	38
N1_019	N1_019_056G1	56	N1_019_056G1_Veillonella_sp_refined-b	98.28	0	4461945	12.4237	0.283364	TRUE	N1_023_021G1_Clostridium_sp	TRUE	Clostridium	Clostridium sp	Clostridium sp 2	38
N3_173	N3_173_016G1	16	N3_173_016G1_1_Clostridium_butyricum_28_8	98.28	0	4440072	8.00811	0.282396	TRUE	N1_023_021G1_Clostridium_sp	TRUE	Clostridium	Clostridium sp	Clostridium sp 2	38
N3_174	N3_174_015G1	15	N3_174_015G1_1_Clostridium_butyricum_29_256	98.28	0	4706069	248.701	0.286041	TRUE	N1_023_021G1_Clostridium_sp	TRUE	Clostridium	Clostridium sp	Clostridium sp 2	38
N3_174	N3_174_017G1	17	N3_174_017G1_2_Clostridium_butyricum_28_558	98.28	0	4709471	587.148	0.287384	TRUE	N1_023_021G1_Clostridium_sp	TRUE	Clostridium	Clostridium sp	Clostridium sp 2	38
N3_174	N3_174_021G1	21	N3_174_021G1_3_Clostridium_butyricum_29_110	98.28	0	4703926	108.717	0.2876	TRUE	N1_023_021G1_Clostridium_sp	TRUE	Clostridium	Clostridium sp	Clostridium sp 2	38
N3_174	N3_174_023G1	23	N3_174_023G1_4_Clostridium_butyricum_28_46	98.28	0	4712560	55.2412	0.288419	TRUE	N1_023_021G1_Clostridium_sp	TRUE	Clostridium	Clostridium sp	Clostridium sp 2	38
N3_174	N3_174_034G1	34	N3_174_034G1_5_Clostridium_butyricum_28_20	98.28	0	4529801	23.5166	0.285466	TRUE	N1_023_021G1_Clostridium_sp	TRUE	Clostridium	Clostridium sp	Clostridium sp 2	38
N3_174	N3_174_038G1	38	N3_174_038G1_7_Clostridium_butyricum_28_16	98.28	0	4673678	18.1071	0.28441	TRUE	N1_023_021G1_Clostridium_sp	TRUE	Clostridium	Clostridium sp	Clostridium sp 2	38
N3_176	N3_176_038G1	38	N3_176_038G1_6_Clostridium_butyricum_28_72	98.28	0	4441662	71.1222	0.282059	TRUE	N1_023_021G1_Clostridium_sp	TRUE	Clostridium	Clostridium sp	Clostridium sp 2	38
N3_176	N3_176_045G1	45	N3_176_045G1_7_Clostridium_butyricum_28_125	98.28	0	4526387	110.178	0.283741	TRUE	N1_023_021G1_Clostridium_sp	TRUE	Clostridium	Clostridium sp	Clostridium sp 2	38
N3_178	N3_178_011G2	11	N3_178_011G2_2_Clostridium_butyricum_28_32	98.28	0	4295126	28.9232	0.282259	TRUE	N1_023_021G1_Clostridium_sp	TRUE	Clostridium	Clostridium sp	Clostridium sp 2	38
N3_178	N3_178_012G1	12	N3_178_012G1_3_Clostridium_butyricum_28_57	98.28	0	4511261	53.6518	0.283856	TRUE	N1_023_021G1_Clostridium_sp	TRUE	Clostridium	Clostridium sp	Clostridium sp 2	38
N3_178	N3_178_013G1	13	N3_178_013G1_4_Clostridium_butyricum_28_35	98.28	0	4391534	35.5042	0.27867	TRUE	N1_023_021G1_Clostridium_sp	TRUE	Clostridium	Clostridium sp	Clostridium sp 2	38
N3_178	N3_178_014G1	14	N3_178_014G1_5_Clostridium_butyricum_28_69	98.28	0	4525124	64.3334	0.282594	TRUE	N1_023_021G1_Clostridium_sp	TRUE	Clostridium	Clostridium sp	Clostridium sp 2	38
N3_173	N3_173_022G1	22	N3_173_022G1_5_Clostridium_butyricum_29_29	98.28	1.72	4622499	29.357	0.284429	TRUE	N1_023_021G1_Clostridium_sp	TRUE	Clostridium	Clostridium sp	Clostridium sp 2	38
N3_174	N3_174_037G1	37	N3_174_037G1_6_Clostridium_butyricum_28_36	98.28	1.72	4769262	34.5503	0.284158	TRUE	N1_023_021G1_Clostridium_sp	TRUE	Clostridium	Clostridium sp	Clostridium sp 2	38
N3_178	N3_178_014G2	14	N3_178_014G2_6_Clostridium_butyricum_29_21	98.28	1.72	4267903	19.6711	0.281356	TRUE	N1_023_021G1_Clostridium_sp	TRUE	Clostridium	Clostridium sp	Clostridium sp 2	38
S2_010	S2_010_014G1	14	S2_010_014G1_5_Clostridium_butyricum_28_11	98.28	4.02	4405476	9.64706	0.283486	FALSE	N1_023_021G1_Clostridium_sp	TRUE	Clostridium	Clostridium sp	Clostridium sp 2	38
N1_009	N1_009_024G1	24	N1_009_024G1_Clostridium_butyricum	96.55	0	3434056	20.6784	0.285531	TRUE	N1_023_021G1_Clostridium_sp	TRUE	Clostridium	Clostridium sp	Clostridium sp 2	38
N1_009	N1_009_045G1	45	N1_009_045G1_Clostridium_butyricum	96.55	0	3977465	21.9745	0.2844	TRUE	N1_023_021G1_Clostridium_sp	TRUE	Clostridium	Clostridium sp	Clostridium sp 2	38
N3_173	N3_173_021G1	21	N3_173_021G1_4_Clostridium_butyricum_28_15	96.55	0	4294034	16.4904	0.282402	TRUE	N1_023_021G1_Clostridium_sp	TRUE	Clostridium	Clostridium sp	Clostridium sp 2	38
N3_176	N3_176_035G1	35	N3_176_035G1_5_Clostridium_butyricum_28_55	96.55	0	4208630	48.3707	0.281363	TRUE	N1_023_021G1_Clostridium_sp	TRUE	Clostridium	Clostridium sp	Clostridium sp 2	38
N3_178	N3_178_011G1	11	N3_178_011G1_1_Clostridium_butyricum_30_18	96.55	1.72	3558138	15.0313	0.291479	FALSE	N1_023_021G1_Clostridium_sp	TRUE	Clostridium	Clostridium sp	Clostridium sp 2	38
N3_175	N3_175_051G1	51	N3_175_051G1_8_Clostridium_butyricum_28_22	94.83	0	4179100	23.9741	0.28534	TRUE	N1_023_021G1_Clostridium_sp	TRUE	Clostridium	Clostridium sp	Clostridium sp 2	38
N1_023	N1_023_029G1	29	N1_023_029G1_Clostridium_sp	94.54	0.97	4141517	9.70957	0.284913	TRUE	N1_023_021G1_Clostridium_sp	TRUE	Clostridium	Clostridium sp	Clostridium sp 2	38
N3_173	N3_173_019G1	19	N3_173_019G1_3_Clostridium_butyricum_29_8	92.76	0	3639993	7.86486	0.288458	FALSE	N1_023_021G1_Clostridium_sp	TRUE	Clostridium	Clostridium sp	Clostridium sp 2	38
N3_178	N3_178_015G1	15	N3_178_015G1_7_Clostridium_butyricum_31_15	91.38	3.13	3018318	11.0851	0.294975	FALSE	N1_023_021G1_Clostridium_sp	TRUE	Clostridium	Clostridium sp	Clostridium sp 2	38
N1_003	N1_003_086G1	86	N1_003_086G1_Unknown_bin_14_refined-0	89.66	0	4478349	17.8723	0.284678	TRUE	N1_023_021G1_Clostridium_sp	TRUE	Clostridium	Clostridium sp	Clostridium sp 2	38
N3_173	N3_173_017G1	17	N3_173_017G1_2_Clostridium_butyricum_31_11	89.66	0	2229097	10.1062	0.305542	FALSE	N1_023_021G1_Clostridium_sp	TRUE	Clostridium	Clostridium sp	Clostridium sp 2	38
N2_039	N2_039_020G1	20	N2_039_020G1_Clostridium_butyricum-related_29_12	87.53	0.84	3562361	12.7648	0.288177	FALSE	N1_023_021G1_Clostridium_sp	TRUE	Clostridium	Clostridium sp	Clostridium sp 2	38
N1_009	N1_009_014G1	14	N1_009_014G1_Clostridium_butyricum	86.21	0	2991023	14.9177	0.291291	TRUE	N1_023_021G1_Clostridium_sp	TRUE	Clostridium	Clostridium sp	Clostridium sp 2	38
N2_038	N2_038_020G1	20	N2_038_020G1_Clostridium_butyricum_29_8	67.07	0.4	2994406	7.7373	0.285848	FALSE	N1_023_021G1_Clostridium_sp	TRUE	Clostridium	Clostridium sp	Clostridium sp 2	38
N2_039	N2_039_021G1	21	N2_039_021G1_Clostridium_butyricum_30_15	56.17	1.29	2174113	13.918	0.301154	FALSE	N1_023_021G1_Clostridium_sp	TRUE	Clostridium	Clostridium sp	Clostridium sp 2	38
N1_003	N1_003_039G1	39	N1_003_039G1_Escherichia_coli_52	99.93	0.1	4735417	398.483	0.50901	TRUE	N2_035_046G1_Escherichia_coli_51_276	TRUE	Escherichia	Escherichia coli	Escherichia coli	38
N1_003	N1_003_086G1	86	N1_003_086G1_Escherichia_coli_52	99.93	0.1	4732796	474.73	0.5061	TRUE	N2_035_046G1_Escherichia_coli_51_276	TRUE	Escherichia	Escherichia coli	Escherichia coli	38
N1_003	N1_003_052G1	52	N1_003_052G1_Escherichia_coli_52	99.93	0.17	4735768	87.6227	0.508094	TRUE	N2_035_046G1_Escherichia_coli_51_276	TRUE	Escherichia	Escherichia coli	Escherichia coli	38
N1_003	N1_003_044G1	44	N1_003_044G1_Escherichia_coli_52	99.62	0.1	4737942	241.235	0.511961	TRUE	N2_035_046G1_Escherichia_coli_51_276	TRUE	Escherichia	Escherichia coli	Escherichia coli	38
N2_035	N2_035_046G1	46	N2_035_046G1_Escherichia_coli_51_276	99.45	0.43	4997304	314.917	0.508297	TRUE	N2_035_046G1_Escherichia_coli_51_276	TRUE	Escherichia	Escherichia coli	Escherichia coli	38
N1_003	N1_003_027G1	27	N1_003_027G1_Escherichia_coli_52	99.44	0.1	4717958	330.87	0.507402	TRUE	N2_035_046G1_Escherichia_coli_51_276	TRUE	Escherichia	Escherichia coli	Escherichia coli	38
N1_003	N1_003_028G1	28	N1_003_028G1_Escherichia_coli_52	99.43	0.12	4724755	304.235	0.506268	TRUE	N2_035_046G1_Escherichia_coli_51_276	TRUE	Escherichia	Escherichia coli	Escherichia coli	38
N2_071	N2_071_010G1	10	N2_071_010G1_Escherichia_coli_51_127	99.37	0.27	4614080	131.284	0.509172	TRUE	N2_035_046G1_Escherichia_coli_51_276	TRUE	Escherichia	Escherichia coli	Escherichia coli	38
N2_071	N2_071_027G1	27	N2_071_027G1_Escherichia_coli_51_362	99.33	0.14	4598654	383.242	0.501567	TRUE	N2_035_046G1_Escherichia_coli_51_276	TRUE	Escherichia	Escherichia coli	Escherichia coli	38
N2_035	N2_035_039G1	39	N2_035_039G1_Escherichia_coli_51_326	99.28	0.24	4989565	370.405	0.509413	TRUE	N2_035_046G1_Escherichia_coli_51_276	TRUE	Escherichia	Escherichia coli	Escherichia coli	38
N2_071	N2_071_013G1	13	N2_071_013G1_Escherichia_coli_51_218	99.17	0.3	4636848	229.141	0.511555	TRUE	N2_035_046G1_Escherichia_coli_51_276	TRUE	Escherichia	Escherichia coli	Escherichia coli	38
N2_035	N2_035_053G1	53	N2_035_053G1_Escherichia_coli_51_435	99.17	0.94	5079878	484.572	0.500503	TRUE	N2_035_046G1_Escherichia_coli_51_276	TRUE	Escherichia	Escherichia coli	Escherichia coli	38
N1_003	N1_003_078G1	78	N1_003_078G1_Escherichia_coli_52	99.11	0.1	4735319	634.74	0.505374	TRUE	N2_035_046G1_Escherichia_coli_51_276	TRUE	Escherichia	Escherichia coli	Escherichia coli	38
N2_071	N2_071_030G1	30	N2_071_030G1_Escherichia_coli_51_268	99.11	0.33	4634125	289.849	0.510089	TRUE	N2_035_046G1_Escherichia_coli_51_276	TRUE	Escherichia	Escherichia coli	Escherichia coli	38
N2_071	N2_071_023G1	23	N2_071_023G1_Escherichia_coli_51_98	99.08	0.55	4660350	102.792	0.509791	TRUE	N2_035_046G1_Escherichia_coli_51_276	TRUE	Escherichia	Escherichia coli	Escherichia coli	38
N2_071	N2_071_021G1	21	N2_071_021G1_Escherichia_coli_51_159	99.07	0.35	4706622	149.039	0.506235	TRUE	N2_035_046G1_Escherichia_coli_51_276	TRUE	Escherichia	Escherichia coli	Escherichia coli	38
N2_035	N2_035_032G1	32	N2_035_032G1_Escherichia_coli_51_311	99.05	0.31	4998376	353.114	0.511987	TRUE	N2_035_046G1_Escherichia_coli_51_276	TRUE	Escherichia	Escherichia coli	Escherichia coli	38
N2_035	N2_035_027G1	27	N2_035_027G1_Escherichia_coli_51_294	99	0.62	5012268	310.916	0.510069	TRUE	N2_035_046G1_Escherichia_coli_51_276	TRUE	Escherichia	Escherichia coli	Escherichia coli	38
N2_035	N2_035_016G1	16	N2_035_016G1_Escherichia_coli_51_933	98.99	0.84	5010269	1027.34	0.502287	TRUE	N2_035_046G1_Escherichia_coli_51_276	TRUE	Escherichia	Escherichia coli	Escherichia coli	38
N1_003	N1_003_026G1	26	N1_003_026G1_Escherichia_coli_52	98.98	0.13	4694377	372.794	0.506967	TRUE	N2_035_046G1_Escherichia_coli_51_276	TRUE	Escherichia	Escherichia coli	Escherichia coli	38
N2_071	N2_071_007G1	7	N2_071_007G1_Escherichia_coli_51_170	98.96	0.31	4621775	161.928	0.509862	TRUE	N2_035_046G1_Escherichia_coli_51_276	TRUE	Escherichia	Escherichia coli	Escherichia coli	38
N2_071	N2_071_017G1	17	N2_071_017G1_Escherichia_coli_51_51	98.8	0.32	4581905	50.4316	0.508818	TRUE	N2_035_046G1_Escherichia_coli_51_276	TRUE	Escherichia	Escherichia coli	Escherichia coli	38
N2_071	N2_071_029G1	29	N2_071_029G1_Escherichia_coli_51_675	98.65	0.28	4587907	701.732	0.508887	TRUE	N2_035_046G1_Escherichia_coli_51_276	TRUE	Escherichia	Escherichia coli	Escherichia coli	38
N2_071	N2_071_008G1	8	N2_071_008G1_Escherichia_coli_51_15	97.27	0.36	4551333	13.5214	0.491567	TRUE	N2_035_046G1_Escherichia_coli_51_276	TRUE	Escherichia	Escherichia coli	Escherichia coli	38
N2_035	N2_035_020G1	20	N2_035_020G1_Escherichia_coli_51_396	97.21	1.72	5038597	417.696	0.51056	TRUE	N2_035_046G1_Escherichia_coli_51_276	TRUE	Escherichia	Escherichia coli	Escherichia coli	38
N2_035	N2_035_025G1	25	N2_035_025G1_Escherichia_coli_50_683	96.69	1.38	5477999	549.224	0.501504	TRUE	N2_035_046G1_Escherichia_coli_51_276	TRUE	Escherichia	Escherichia coli	Escherichia coli	38
N2_071	N2_071_025G1	25	N2_071_025G1_Escherichia_coli_51_665	96.49	0.14	4474834	714.069	0.496298	TRUE	N2_035_046G1_Escherichia_coli_51_276	TRUE	Escherichia	Escherichia coli	Escherichia coli	38
N2_071	N2_071_019G1	19	N2_071_019G1_Escherichia_coli_51_308	96.36	0.49	4558905	322.095	0.511192	TRUE	N2_035_046G1_Escherichia_coli_51_276	TRUE	Escherichia	Escherichia coli	Escherichia coli	38
N2_035	N2_035_014G1	14	N2_035_014G1_Escherichia_coli_51_679	95.55	1.24	4971427	598.326	0.510639	TRUE	N2_035_046G1_Escherichia_coli_51_276	TRUE	Escherichia	Escherichia coli	Escherichia coli	38
N2_035	N2_035_018G1	18	N2_035_018G1_Escherichia_coli_51_295	94.57	1.52	4959697	301.289	0.510978	TRUE	N2_035_046G1_Escherichia_coli_51_276	TRUE	Escherichia	Escherichia coli	Escherichia coli	38
N2_035	N2_035_022G1	22	N2_035_022G1_Escherichia_coli_51_396	93.92	1.26	4601881	391.974	0.516057	TRUE	N2_035_046G1_Escherichia_coli_51_276	TRUE	Escherichia	Escherichia coli	Escherichia coli	38
N2_071	N2_071_015G1	15	N2_071_015G1_Escherichia_coli_51_121_refined	91.32	1.72	4724341	119.71	0.509117	TRUE	N2_035_046G1_Escherichia_coli_51_276	TRUE	Escherichia	Escherichia coli	Escherichia coli	38
N3_177	N3_177_009G1	9	N3_177_009G1_1_Escherichia_coli_51_198_partial	83.75	1.88	4859628	179.627	0.505153	TRUE	N2_035_046G1_Escherichia_coli_51_276	TRUE	Escherichia	Escherichia coli	Escherichia coli	38
N3_178	N3_178_015G1	15	N3_178_015G1_7_Escherichia_coli_49_99_partial	82.58	1.72	4959322	96.7271	0.490072	TRUE	N2_035_046G1_Escherichia_coli_51_276	TRUE	Escherichia	Escherichia coli	Escherichia coli	38
N1_003	N1_003_025G1	25	N1_003_025G1_Escherichia_coli_52	79.81	1.72	4693548	98.3705	0.50656	TRUE	N2_035_046G1_Escherichia_coli_51_276	TRUE	Escherichia	Escherichia coli	Escherichia coli	38
N3_177	N3_177_018G1	18	N3_177_018G1_2_Escherichia_coli_51_98_partial_refined	78.06	1.72	4270001	47.0796	0.511052	TRUE	N2_035_046G1_Escherichia_coli_51_276	TRUE	Escherichia	Escherichia coli	Escherichia coli	38
N3_178	N3_178_014G2	14	N3_178_014G2_6_Escherichia_coli_51_30_partial_refined	70.43	0.86	4510054	28.7558	0.505653	FALSE	N2_035_046G1_Escherichia_coli_51_276	TRUE	Escherichia	Escherichia coli	Escherichia coli	38
N3_178	N3_178_014G1	14	N3_178_014G1_5_Escherichia_coli_50_14_partial_refined	51.72	0	4151698	11.0123	0.510436	FALSE	N2_035_046G1_Escherichia_coli_51_276	TRUE	Escherichia	Escherichia coli	Escherichia coli	38
N1_008	N1_008_007G1	7	N1_008_007G1_Escherichia_coli	100	0	4921685	971.122	0.50472	TRUE	N2_060_021G1_Escherichia_coli_51_452	TRUE	Escherichia	Escherichia coli	Escherichia coli 2	38
N1_008	N1_008_008G1	8	N1_008_008G1_Escherichia_coli	100	0	4922233	990.411	0.505707	TRUE	N2_060_021G1_Escherichia_coli_51_452	TRUE	Escherichia	Escherichia coli	Escherichia coli 2	38
N1_008	N1_008_009G1	9	N1_008_009G1_Escherichia_coli	100	0	4932808	906.696	0.506634	TRUE	N2_060_021G1_Escherichia_coli_51_452	TRUE	Escherichia	Escherichia coli	Escherichia coli 2	38
N1_008	N1_008_010G1	10	N1_008_010G1_Escherichia_coli	100	0	4920920	112.731	0.50593	TRUE	N2_060_021G1_Escherichia_coli_51_452	TRUE	Escherichia	Escherichia coli	Escherichia coli 2	38
N1_008	N1_008_031G1	31	N1_008_031G1_Escherichia_coli	100	0	4933208	590.219	0.506073	TRUE	N2_060_021G1_Escherichia_coli_51_452	TRUE	Escherichia	Escherichia coli	Escherichia coli 2	38
N1_014	N1_014_014G1	14	N1_014_014G1_Escherichia_coli	100	0	4941775	83.8341	0.493025	TRUE	N2_060_021G1_Escherichia_coli_51_452	TRUE	Escherichia	Escherichia coli	Escherichia coli 2	38
N1_014	N1_014_015G1	15	N1_014_015G1_Escherichia_coli	100	0	4960480	420.198	0.497402	TRUE	N2_060_021G1_Escherichia_coli_51_452	TRUE	Escherichia	Escherichia coli	Escherichia coli 2	38
N1_014	N1_014_016G1	16	N1_014_016G1_Escherichia_coli	100	0	4954146	921.48	0.496478	TRUE	N2_060_021G1_Escherichia_coli_51_452	TRUE	Escherichia	Escherichia coli	Escherichia coli 2	38
N1_014	N1_014_017G1	17	N1_014_017G1_Escherichia_coli	100	0	4962041	699.391	0.49975	TRUE	N2_060_021G1_Escherichia_coli_51_452	TRUE	Escherichia	Escherichia coli	Escherichia coli 2	38
N2_060	N2_060_009G1	9	N2_060_009G1_Escherichia_coli_51_606	100	0	4975766	580.596	0.498206	TRUE	N2_060_021G1_Escherichia_coli_51_452	TRUE	Escherichia	Escherichia coli	Escherichia coli 2	38
N2_060	N2_060_015G1	15	N2_060_015G1_Escherichia_coli_51_282	100	0	5046108	280.825	0.499736	TRUE	N2_060_021G1_Escherichia_coli_51_452	TRUE	Escherichia	Escherichia coli	Escherichia coli 2	38
N2_060	N2_060_016G1	16	N2_060_016G1_Escherichia_coli_51_649	100	0	5088022	674.488	0.501113	TRUE	N2_060_021G1_Escherichia_coli_51_452	TRUE	Escherichia	Escherichia coli	Escherichia coli 2	38
N2_060	N2_060_019G1	19	N2_060_019G1_Escherichia_coli_51_456	100	0	5058753	520.838	0.499899	TRUE	N2_060_021G1_Escherichia_coli_51_452	TRUE	Escherichia	Escherichia coli	Escherichia coli 2	38
N2_060	N2_060_020G1	20	N2_060_020G1_Escherichia_coli_51_283	100	0	5080381	307.219	0.497797	TRUE	N2_060_021G1_Escherichia_coli_51_452	TRUE	Escherichia	Escherichia coli	Escherichia coli 2	38
N2_060	N2_060_021G1	21	N2_060_021G1_Escherichia_coli_51_452	100	0	5094737	508.22	0.500823	TRUE	N2_060_021G1_Escherichia_coli_51_452	TRUE	Escherichia	Escherichia coli	Escherichia coli 2	38
N3_183	N3_183_013G1	13	N3_183_013G1_1_Escherichia_coli_52_196	100	0	5021706	170.91	0.511038	TRUE	N2_060_021G1_Escherichia_coli_51_452	TRUE	Escherichia	Escherichia coli	Escherichia coli 2	38
N2_035	N2_035_012G1	12	N2_035_012G1_Escherichia_coli_51_238	99.28	0.24	4818416	412.518	0.510567	TRUE	N2_060_021G1_Escherichia_coli_51_452	TRUE	Escherichia	Escherichia coli	Escherichia coli 2	38
N1_023	N1_023_034G1	34	N1_023_034G1_Escherichia_coli	99.05	0.44	4961845	41.2555	0.496447	TRUE	N2_060_021G1_Escherichia_coli_51_452	TRUE	Escherichia	Escherichia coli	Escherichia coli 2	38
N1_023	N1_023_050G1	50	N1_023_050G1_Escherichia_coli	98.91	0.44	4960163	24.1022	0.499319	TRUE	N2_060_021G1_Escherichia_coli_51_452	TRUE	Escherichia	Escherichia coli	Escherichia coli 2	38
N2_035	N2_035_010G1	10	N2_035_010G1_Escherichia_coli_51_67	98.75	0.76	4695766	72.1957	0.499914	TRUE	N2_060_021G1_Escherichia_coli_51_452	TRUE	Escherichia	Escherichia coli	Escherichia coli 2	38
N2_060	N2_060_008G1	8	N2_060_008G1_Escherichia_coli_51_520	98.28	0	4964354	495.653	0.497927	TRUE	N2_060_021G1_Escherichia_coli_51_452	TRUE	Escherichia	Escherichia coli	Escherichia coli 2	38
N2_060	N2_060_011G1	11	N2_060_011G1_Escherichia_coli_51_621	97.7	0	4972869	594.807	0.498314	TRUE	N2_060_021G1_Escherichia_coli_51_452	TRUE	Escherichia	Escherichia coli	Escherichia coli 2	38
N2_060	N2_060_013G1	13	N2_060_013G1_Escherichia_coli_51_388	97.59	0	4980269	358.943	0.500984	TRUE	N2_060_021G1_Escherichia_coli_51_452	TRUE	Escherichia	Escherichia coli	Escherichia coli 2	38
N2_069	N2_069_029G1	29	N2_069_029G1_Escherichia_coli_51_154_refined	91.02	4.31	5003871	146.961	0.498814	FALSE	N2_060_021G1_Escherichia_coli_51_452	TRUE	Escherichia	Escherichia coli	Escherichia coli 2	38
N2_069	N2_069_027G1	27	N2_069_027G1_Escherichia_coli_50_69	87.24	1.72	5118386	71.8896	0.499388	TRUE	N2_060_021G1_Escherichia_coli_51_452	TRUE	Escherichia	Escherichia coli	Escherichia coli 2	38
N2_069	N2_069_028G1	28	N2_069_028G1_Escherichia_coli_51_138	84.72	0	5108667	139.439	0.501467	TRUE	N2_060_021G1_Escherichia_coli_51_452	TRUE	Escherichia	Escherichia coli	Escherichia coli 2	38
N1_023	N1_023_042G1	42	N1_023_042G1_Escherichia_coli_refined	82.01	3.45	4899116	39.9992	0.501114	FALSE	N2_060_021G1_Escherichia_coli_51_452	TRUE	Escherichia	Escherichia coli	Escherichia coli 2	38
N1_023	N1_023_029G1	29	N1_023_029G1_Escherichia_coli	78.09	0	4940149	51.6033	0.496696	TRUE	N2_060_021G1_Escherichia_coli_51_452	TRUE	Escherichia	Escherichia coli	Escherichia coli 2	38
N1_023	N1_023_020G1	20	N1_023_020G1_Escherichia_coli	77.23	1.72	5019092	22.8314	0.501121	TRUE	N2_060_021G1_Escherichia_coli_51_452	TRUE	Escherichia	Escherichia coli	Escherichia coli 2	38
N1_023	N1_023_021G1	21	N1_023_021G1_Escherichia_coli_refined	77.23	1.72	4637921	64.1554	0.501175	TRUE	N2_060_021G1_Escherichia_coli_51_452	TRUE	Escherichia	Escherichia coli	Escherichia coli 2	38
N1_023	N1_023_055G1	55	N1_023_055G1_Escherichia_coli	77.07	1.72	4853177	13.1107	0.505264	TRUE	N2_060_021G1_Escherichia_coli_51_452	TRUE	Escherichia	Escherichia coli	Escherichia coli 2	38
N2_069	N2_069_019G1	19	N2_069_019G1_Escherichia_coli_51_182	76.13	1.72	5201058	215.087	0.502976	TRUE	N2_060_021G1_Escherichia_coli_51_452	TRUE	Escherichia	Escherichia coli	Escherichia coli 2	38
N2_069	N2_069_017G1	17	N2_069_017G1_Escherichia_coli_51_10	75.44	0.86	5037986	10.1015	0.497796	TRUE	N2_060_021G1_Escherichia_coli_51_452	TRUE	Escherichia	Escherichia coli	Escherichia coli 2	38
N2_069	N2_069_021G1	21	N2_069_021G1_Escherichia_coli_51_38_refined	75.4	1.72	4931316	36.6239	0.501528	TRUE	N2_060_021G1_Escherichia_coli_51_452	TRUE	Escherichia	Escherichia coli	Escherichia coli 2	38
N2_069	N2_069_024G1	24	N2_069_024G1_Escherichia_coli_51_55	73.93	3.45	5170814	62.4724	0.500833	FALSE	N2_060_021G1_Escherichia_coli_51_452	TRUE	Escherichia	Escherichia coli	Escherichia coli 2	38
N2_069	N2_069_014G1	14	N2_069_014G1_Escherichia_coli_50_15	72.76	1.72	5177238	14.7999	0.49776	FALSE	N2_060_021G1_Escherichia_coli_51_452	TRUE	Escherichia	Escherichia coli	Escherichia coli 2	38
S2_010	S2_010_014G1	14	S2_010_014G1_5_Escherichia_coli_50_33_partial_refined	66.85	0	3735706	25.8682	0.510928	FALSE	N2_060_021G1_Escherichia_coli_51_452	TRUE	Escherichia	Escherichia coli	Escherichia coli 2	38
N2_069	N2_069_018G1	18	N2_069_018G1_Escherichia_coli_51_21_refined	57.24	1.72	4553457	21.4166	0.501461	FALSE	N2_060_021G1_Escherichia_coli_51_452	TRUE	Escherichia	Escherichia coli	Escherichia coli 2	38
N1_003	N1_003_017G1	17	N1_003_017G1_Propionibacterium_sp_62	100	0	2501174	368.989	0.619187	TRUE	N2_069_029G1_Propionibacterium_63_13	TRUE	Propionibacterium	Propionibacterium sp	Propionibacterium sp 2	38
N1_003	N1_003_018G1	18	N1_003_018G1_Propionibacterium_sp_62	100	0	2498348	46.6847	0.624329	TRUE	N2_069_029G1_Propionibacterium_63_13	TRUE	Propionibacterium	Propionibacterium sp	Propionibacterium sp 2	38
N1_003	N1_003_019G1	19	N1_003_019G1_Propionibacterium_sp_62	100	0	2505868	142.595	0.625439	TRUE	N2_069_029G1_Propionibacterium_63_13	TRUE	Propionibacterium	Propionibacterium sp	Propionibacterium sp 2	38
N1_003	N1_003_025G1	25	N1_003_025G1_Propionibacterium_sp_62	100	0	2509805	66.9399	0.624211	TRUE	N2_069_029G1_Propionibacterium_63_13	TRUE	Propionibacterium	Propionibacterium sp	Propionibacterium sp 2	38
N1_003	N1_003_026G1	26	N1_003_026G1_Propionibacterium_sp_62	100	0	2505495	79.0425	0.62315	TRUE	N2_069_029G1_Propionibacterium_63_13	TRUE	Propionibacterium	Propionibacterium sp	Propionibacterium sp 2	38
N1_003	N1_003_027G1	27	N1_003_027G1_Propionibacterium_sp_62	100	0	2504499	120.625	0.621498	TRUE	N2_069_029G1_Propionibacterium_63_13	TRUE	Propionibacterium	Propionibacterium sp	Propionibacterium sp 2	38
N1_003	N1_003_028G1	28	N1_003_028G1_Propionibacterium_sp_62	100	0	2506174	176.095	0.620302	TRUE	N2_069_029G1_Propionibacterium_63_13	TRUE	Propionibacterium	Propionibacterium sp	Propionibacterium sp 2	38
N1_003	N1_003_039G1	39	N1_003_039G1_Propionibacterium_sp_62	100	0	2503948	57.1735	0.624056	TRUE	N2_069_029G1_Propionibacterium_63_13	TRUE	Propionibacterium	Propionibacterium sp	Propionibacterium sp 2	38
N1_003	N1_003_044G1	44	N1_003_044G1_Propionibacterium_sp_62	100	0	2503255	48.1082	0.626083	TRUE	N2_069_029G1_Propionibacterium_63_13	TRUE	Propionibacterium	Propionibacterium sp	Propionibacterium sp 2	38
N2_065	N2_065_038G1	38	N2_065_038G1_Propionibacterium_63_23	100	0	2600017	22.1926	0.623291	TRUE	N2_069_029G1_Propionibacterium_63_13	TRUE	Propionibacterium	Propionibacterium sp	Propionibacterium sp 2	38
N2_065	N2_065_046G1	46	N2_065_046G1_Propionibacterium_63_17	100	0	2603532	16.9541	0.624463	TRUE	N2_069_029G1_Propionibacterium_63_13	TRUE	Propionibacterium	Propionibacterium sp	Propionibacterium sp 2	38
N2_069	N2_069_027G1	27	N2_069_027G1_Propionibacterium_63_16	100	0	2642071	15.3901	0.628406	TRUE	N2_069_029G1_Propionibacterium_63_13	TRUE	Propionibacterium	Propionibacterium sp	Propionibacterium sp 2	38
N2_069	N2_069_028G1	28	N2_069_028G1_Propionibacterium_63_41	100	0	2633503	41.3993	0.626713	TRUE	N2_069_029G1_Propionibacterium_63_13	TRUE	Propionibacterium	Propionibacterium sp	Propionibacterium sp 2	38
N2_069	N2_069_029G1	29	N2_069_029G1_Propionibacterium_63_13	100	0	2644166	12.8673	0.633744	TRUE	N2_069_029G1_Propionibacterium_63_13	TRUE	Propionibacterium	Propionibacterium sp	Propionibacterium sp 2	38
N2_070	N2_070_027G1	27	N2_070_027G1_Propionibacterium_63_44	100	0	2643797	42.8801	0.628932	TRUE	N2_069_029G1_Propionibacterium_63_13	TRUE	Propionibacterium	Propionibacterium sp	Propionibacterium sp 2	38
N2_070	N2_070_036G1	36	N2_070_036G1_Propionibacterium_64_26	100	0	2466867	24.6281	0.634078	TRUE	N2_069_029G1_Propionibacterium_63_13	TRUE	Propionibacterium	Propionibacterium sp	Propionibacterium sp 2	38
N2_070	N2_070_030G1	30	N2_070_030G1_Propionibacterium_63_17	100	1.72	2504634	15.8131	0.631919	TRUE	N2_069_029G1_Propionibacterium_63_13	TRUE	Propionibacterium	Propionibacterium sp	Propionibacterium sp 2	38
N1_003	N1_003_021G1	21	N1_003_021G1_Propionibacterium_sp_62	99.67	0	2490673	15.5869	0.627202	TRUE	N2_069_029G1_Propionibacterium_63_13	TRUE	Propionibacterium	Propionibacterium sp	Propionibacterium sp 2	38
N3_174	N3_174_015G1	15	N3_174_015G1_1_Propionibacterium_63_26	99.37	0	2628538	29.2866	0.626469	TRUE	N2_069_029G1_Propionibacterium_63_13	TRUE	Propionibacterium	Propionibacterium sp	Propionibacterium sp 2	38
N2_038	N2_038_013G1	13	N2_038_013G1_Propionibacterium_63_14	99.34	0	2456773	14.3009	0.632335	TRUE	N2_069_029G1_Propionibacterium_63_13	TRUE	Propionibacterium	Propionibacterium sp	Propionibacterium sp 2	38
N2_038	N2_038_015G1	15	N2_038_015G1_Propionibacterium_63_27	99.34	0	2454545	26.4771	0.624744	TRUE	N2_069_029G1_Propionibacterium_63_13	TRUE	Propionibacterium	Propionibacterium sp	Propionibacterium sp 2	38
N2_038	N2_038_018G1	18	N2_038_018G1_Propionibacterium_63_53	99.34	0	2464652	54.1997	0.621253	TRUE	N2_069_029G1_Propionibacterium_63_13	TRUE	Propionibacterium	Propionibacterium sp	Propionibacterium sp 2	38
N2_039	N2_039_011G1	11	N2_039_011G1_Propionibacterium_63_10	99.34	0	2438234	9.64452	0.63309	TRUE	N2_069_029G1_Propionibacterium_63_13	TRUE	Propionibacterium	Propionibacterium sp	Propionibacterium sp 2	38
N2_039	N2_039_013G1	13	N2_039_013G1_Actinobacteria_63_42	99.34	0	2459572	41.3674	0.629434	TRUE	N2_069_029G1_Propionibacterium_63_13	TRUE	Propionibacterium	Propionibacterium sp	Propionibacterium sp 2	38
N2_039	N2_039_015G1	15	N2_039_015G1_Propionibacterium_63_27	99.34	0	2466480	29.6342	0.626898	TRUE	N2_069_029G1_Propionibacterium_63_13	TRUE	Propionibacterium	Propionibacterium sp	Propionibacterium sp 2	38
N2_039	N2_039_018G1	18	N2_039_018G1_Propionibacterium_63_26	99.34	0	2461165	26.4818	0.629577	TRUE	N2_069_029G1_Propionibacterium_63_13	TRUE	Propionibacterium	Propionibacterium sp	Propionibacterium sp 2	38
N2_039	N2_039_020G1	20	N2_039_020G1_Propionibacterium_63_20	99.34	0	2464353	19.9646	0.623204	TRUE	N2_069_029G1_Propionibacterium_63_13	TRUE	Propionibacterium	Propionibacterium sp	Propionibacterium sp 2	38
N2_039	N2_039_021G1	21	N2_039_021G1_Propionibacterium_63_39	99.34	0	2457895	39.99	0.635821	TRUE	N2_069_029G1_Propionibacterium_63_13	TRUE	Propionibacterium	Propionibacterium sp	Propionibacterium sp 2	38
N2_038	N2_038_020G1	20	N2_038_020G1_Propionibacterium_63_29	99.34	0.66	2456172	28.628	0.634038	TRUE	N2_069_029G1_Propionibacterium_63_13	TRUE	Propionibacterium	Propionibacterium sp	Propionibacterium sp 2	38
N1_003	N1_003_052G1	52	N1_003_052G1_Propionibacterium_sp_62	99.12	0.99	2448481	11.2665	0.630944	TRUE	N2_069_029G1_Propionibacterium_63_13	TRUE	Propionibacterium	Propionibacterium sp	Propionibacterium sp 2	38
N2_065	N2_065_024G1	24	N2_065_024G1_Propionibacterium_63_8	98.28	2.59	2520571	7.89555	0.63587	FALSE	N2_069_029G1_Propionibacterium_63_13	TRUE	Propionibacterium	Propionibacterium sp	Propionibacterium sp 2	38
N2_065	N2_065_026G1	26	N2_065_026G1_Propionibacterium_63_9	97.24	0	2534096	8.59699	0.633623	TRUE	N2_069_029G1_Propionibacterium_63_13	TRUE	Propionibacterium	Propionibacterium sp	Propionibacterium sp 2	38
N2_070	N2_070_024G1	24	N2_070_024G1_Propionibacterium_63_7	90.18	0.86	2366330	6.68079	0.634447	FALSE	N2_069_029G1_Propionibacterium_63_13	TRUE	Propionibacterium	Propionibacterium sp	Propionibacterium sp 2	38
N2_038	N2_038_030G1	30	N2_038_030G1_Propionibacterium_63_7	87.71	2.08	2309356	6.56345	0.63275	FALSE	N2_069_029G1_Propionibacterium_63_13	TRUE	Propionibacterium	Propionibacterium sp	Propionibacterium sp 2	38
N2_069	N2_069_024G1	24	N2_069_024G1_Propionibacterium_63_6	74.66	0.16	1910720	5.63046	0.633606	FALSE	N2_069_029G1_Propionibacterium_63_13	TRUE	Propionibacterium	Propionibacterium sp	Propionibacterium sp 2	38
N2_065	N2_065_029G1	29	N2_065_029G1_Propionibacterium_64_6	72.66	0	1910897	5.81813	0.638298	FALSE	N2_069_029G1_Propionibacterium_63_13	TRUE	Propionibacterium	Propionibacterium sp	Propionibacterium sp 2	38
N2_039	N2_039_035G1	35	N2_039_035G1_Propionibacterium_63_6	72.01	0.5	1801954	5.65444	0.634063	FALSE	N2_069_029G1_Propionibacterium_63_13	TRUE	Propionibacterium	Propionibacterium sp	Propionibacterium sp 2	38
N2_069	N2_069_018G1	18	N2_069_018G1_Propionibacterium_63_6	70.42	1.18	1996541	5.84672	0.633163	FALSE	N2_069_029G1_Propionibacterium_63_13	TRUE	Propionibacterium	Propionibacterium sp	Propionibacterium sp 2	38
N1_021	N1_021_015G1	15	N1_021_015G1_Klebsiella_oxytoca	100	0.88	5994135	544.993	0.534594	TRUE	N1_021_016G1_Klebsiella_oxytoca	TRUE	Klebsiella	Klebsiella oxytoca	Klebsiella oxytoca	36
N1_021	N1_021_016G1	16	N1_021_016G1_Klebsiella_oxytoca	100	0.88	5995514	513.799	0.536092	TRUE	N1_021_016G1_Klebsiella_oxytoca	TRUE	Klebsiella	Klebsiella oxytoca	Klebsiella oxytoca	36
N1_021	N1_021_018G1	18	N1_021_018G1_Klebsiella_oxytoca	100	0.88	5991088	515.249	0.535392	TRUE	N1_021_016G1_Klebsiella_oxytoca	TRUE	Klebsiella	Klebsiella oxytoca	Klebsiella oxytoca	36
N1_021	N1_021_023G1	23	N1_021_023G1_Klebsiella_oxytoca	100	0.88	5994089	525.126	0.534528	TRUE	N1_021_016G1_Klebsiella_oxytoca	TRUE	Klebsiella	Klebsiella oxytoca	Klebsiella oxytoca	36
N1_021	N1_021_019G1	19	N1_021_019G1_Klebsiella_oxytoca	99.9	0.88	5993303	583.15	0.534798	TRUE	N1_021_016G1_Klebsiella_oxytoca	TRUE	Klebsiella	Klebsiella oxytoca	Klebsiella oxytoca	36
N1_021	N1_021_017G1	17	N1_021_017G1_Klebsiella_oxytoca	99.89	0.88	5991552	395.434	0.535215	TRUE	N1_021_016G1_Klebsiella_oxytoca	TRUE	Klebsiella	Klebsiella oxytoca	Klebsiella oxytoca	36
N1_019	N1_019_038G1	38	N1_019_038G1_Klebsiella_oxytoca	99.86	1	5935319	414.195	0.539683	TRUE	N1_021_016G1_Klebsiella_oxytoca	TRUE	Klebsiella	Klebsiella oxytoca	Klebsiella oxytoca	36
N1_019	N1_019_023G1	23	N1_019_023G1_Klebsiella_oxytoca	99.57	0.88	5910911	282.423	0.539817	TRUE	N1_021_016G1_Klebsiella_oxytoca	TRUE	Klebsiella	Klebsiella oxytoca	Klebsiella oxytoca	36
N1_019	N1_019_057G1	57	N1_019_057G1_Klebsiella_oxytoca	99.57	0.88	5913592	114.921	0.538744	TRUE	N1_021_016G1_Klebsiella_oxytoca	TRUE	Klebsiella	Klebsiella oxytoca	Klebsiella oxytoca	36
N1_021	N1_021_021G1	21	N1_021_021G1_Klebsiella_oxytoca	99.54	0.88	5968609	440.582	0.536127	TRUE	N1_021_016G1_Klebsiella_oxytoca	TRUE	Klebsiella	Klebsiella oxytoca	Klebsiella oxytoca	36
N1_021	N1_021_026G1	26	N1_021_026G1_Klebsiella_oxytoca	99.54	0.9	5955144	456.739	0.535925	TRUE	N1_021_016G1_Klebsiella_oxytoca	TRUE	Klebsiella	Klebsiella oxytoca	Klebsiella oxytoca	36
N1_019	N1_019_049G1	49	N1_019_049G1_Klebsiella_oxytoca	99.52	0.88	5907533	323.304	0.538604	TRUE	N1_021_016G1_Klebsiella_oxytoca	TRUE	Klebsiella	Klebsiella oxytoca	Klebsiella oxytoca	36
N1_019	N1_019_022G1	22	N1_019_022G1_Klebsiella_oxytoca	99.51	0.88	5914064	318.163	0.540454	TRUE	N1_021_016G1_Klebsiella_oxytoca	TRUE	Klebsiella	Klebsiella oxytoca	Klebsiella oxytoca	36
N1_021	N1_021_030G1	30	N1_021_030G1_Klebsiella_oxytoca	99.51	0.96	5959262	126.9	0.538604	TRUE	N1_021_016G1_Klebsiella_oxytoca	TRUE	Klebsiella	Klebsiella oxytoca	Klebsiella oxytoca	36
N1_021	N1_021_027G1	27	N1_021_027G1_Klebsiella_oxytoca	99.49	1.17	5983721	420.596	0.536719	TRUE	N1_021_016G1_Klebsiella_oxytoca	TRUE	Klebsiella	Klebsiella oxytoca	Klebsiella oxytoca	36
N1_019	N1_019_056G1	56	N1_019_056G1_Klebsiella_oxytoca	99.47	0.96	5913970	86.0668	0.541035	TRUE	N1_021_016G1_Klebsiella_oxytoca	TRUE	Klebsiella	Klebsiella oxytoca	Klebsiella oxytoca	36
N1_021	N1_021_028G1	28	N1_021_028G1_Klebsiella_oxytoca	99.45	0.88	5965445	428.754	0.533468	TRUE	N1_021_016G1_Klebsiella_oxytoca	TRUE	Klebsiella	Klebsiella oxytoca	Klebsiella oxytoca	36
N1_021	N1_021_022G1	22	N1_021_022G1_Klebsiella_oxytoca	99.4	0.88	5977532	386.685	0.533825	TRUE	N1_021_016G1_Klebsiella_oxytoca	TRUE	Klebsiella	Klebsiella oxytoca	Klebsiella oxytoca	36
N1_019	N1_019_031G1	31	N1_019_031G1_Klebsiella_oxytoca	99.37	0.89	5904452	201.334	0.539975	TRUE	N1_021_016G1_Klebsiella_oxytoca	TRUE	Klebsiella	Klebsiella oxytoca	Klebsiella oxytoca	36
N1_019	N1_019_021G1	21	N1_019_021G1_Klebsiella_oxytoca	99.31	0.88	5914806	163.067	0.539505	TRUE	N1_021_016G1_Klebsiella_oxytoca	TRUE	Klebsiella	Klebsiella oxytoca	Klebsiella oxytoca	36
N1_021	N1_021_024G1	24	N1_021_024G1_Klebsiella_oxytoca	99.15	1.77	6046277	572.283	0.533401	TRUE	N1_021_016G1_Klebsiella_oxytoca	TRUE	Klebsiella	Klebsiella oxytoca	Klebsiella oxytoca	36
N1_019	N1_019_017G1	17	N1_019_017G1_Klebsiella_oxytoca	98.66	1.03	5860494	16.3999	0.546723	TRUE	N1_021_016G1_Klebsiella_oxytoca	TRUE	Klebsiella	Klebsiella oxytoca	Klebsiella oxytoca	36
N1_023	N1_023_013G1	13	N1_023_013G1_Unknown_bin_2_refined-a	89.66	0	5611549	669.8	0.549791	TRUE	N1_021_016G1_Klebsiella_oxytoca	TRUE	Klebsiella	Klebsiella oxytoca	Klebsiella oxytoca	36
N3_173	N3_173_021G1	21	N3_173_021G1_4_Klebsiella_oxytoca_54_19_partial	89.17	1.72	5737131	19.573	0.544702	TRUE	N1_021_016G1_Klebsiella_oxytoca	TRUE	Klebsiella	Klebsiella oxytoca	Klebsiella oxytoca	36
N3_173	N3_173_016G1	16	N3_173_016G1_1_Klebsiella_oxytoca_55_88	88.86	0.63	5622741	87.3961	0.546439	TRUE	N1_021_016G1_Klebsiella_oxytoca	TRUE	Klebsiella	Klebsiella oxytoca	Klebsiella oxytoca	36
N3_173	N3_173_019G1	19	N3_173_019G1_3_Klebsiella_oxytoca_55_54_partial	87.73	1.88	5736298	54.2652	0.544724	TRUE	N1_021_016G1_Klebsiella_oxytoca	TRUE	Klebsiella	Klebsiella oxytoca	Klebsiella oxytoca	36
N3_173	N3_173_022G1	22	N3_173_022G1_5_Klebsiella_oxytoca_55_14_partial	85.53	1.88	5737257	15.4438	0.553427	TRUE	N1_021_016G1_Klebsiella_oxytoca	TRUE	Klebsiella	Klebsiella oxytoca	Klebsiella oxytoca	36
N3_176	N3_176_035G1	35	N3_176_035G1_5_Klebsiella_oxytoca_55_61_partial	78.61	0.31	5712226	57.1995	0.545207	TRUE	N1_021_016G1_Klebsiella_oxytoca	TRUE	Klebsiella	Klebsiella oxytoca	Klebsiella oxytoca	36
N1_019	N1_019_020G1	20	N1_019_020G1_Klebsiella_oxytoca	76.29	1.34	4987530	70.8642	0.555156	TRUE	N1_021_016G1_Klebsiella_oxytoca	TRUE	Klebsiella	Klebsiella oxytoca	Klebsiella oxytoca	36
N3_176	N3_176_038G1	38	N3_176_038G1_6_Klebsiella_oxytoca_56_285_partial	74.59	3.76	5720450	255.067	0.546675	FALSE	N1_021_016G1_Klebsiella_oxytoca	TRUE	Klebsiella	Klebsiella oxytoca	Klebsiella oxytoca	36
N1_018	N1_018_037G1	37	N1_018_037G1_Klebsiella_oxytoca_refined-B	73.78	0	5360014	581.614	0.548585	FALSE	N1_021_016G1_Klebsiella_oxytoca	TRUE	Klebsiella	Klebsiella oxytoca	Klebsiella oxytoca	36
N3_176	N3_176_045G1	45	N3_176_045G1_7_Klebsiella_oxytoca_55_23_partial_refined	73.78	4.31	5531500	20.6317	0.548602	FALSE	N1_021_016G1_Klebsiella_oxytoca	TRUE	Klebsiella	Klebsiella oxytoca	Klebsiella oxytoca	36
N2_070	N2_070_060G1	60	N2_070_060G1_Klebsiella_oxytoca_55_14	71.16	0	5527391	15.049	0.547847	FALSE	N1_021_016G1_Klebsiella_oxytoca	TRUE	Klebsiella	Klebsiella oxytoca	Klebsiella oxytoca	36
N2_070	N2_070_042G1	42	N2_070_042G1_Klebsiella_oxytoca_55_35	67.14	1.72	5591635	39.5806	0.548707	FALSE	N1_021_016G1_Klebsiella_oxytoca	TRUE	Klebsiella	Klebsiella oxytoca	Klebsiella oxytoca	36
N2_070	N2_070_057G1	57	N2_070_057G1_Klebsiella_oxytoca_55_17_refined	63.69	0.86	5480739	17.0771	0.551582	FALSE	N1_021_016G1_Klebsiella_oxytoca	TRUE	Klebsiella	Klebsiella oxytoca	Klebsiella oxytoca	36
N1_019	N1_019_019G1	19	N1_019_019G1_Klebsiella_oxytoca	63.32	0	4914616	69.0075	0.555365	FALSE	N1_021_016G1_Klebsiella_oxytoca	TRUE	Klebsiella	Klebsiella oxytoca	Klebsiella oxytoca	36
N2_069	N2_069_028G1	28	N2_069_028G1_Negativicoccus_succinicivorans_52_18	100	0.86	1279475	18.2091	0.517955	TRUE	N2_069_029G1_Negativicoccus_succinicivorans_51_35	TRUE	Negativicoccus	Negativicoccus succinicivorans	Negativicoccus succinicivorans 5	30
N2_069	N2_069_029G1	29	N2_069_029G1_Negativicoccus_succinicivorans_51_35	100	0.86	1323828	35.5963	0.512077	TRUE	N2_069_029G1_Negativicoccus_succinicivorans_51_35	TRUE	Negativicoccus	Negativicoccus succinicivorans	Negativicoccus succinicivorans 5	30
N2_070	N2_070_030G1	30	N2_070_030G1_Negativicoccus_succinicivorans_52_46	100	0.86	1315781	43.1417	0.511452	TRUE	N2_069_029G1_Negativicoccus_succinicivorans_51_35	TRUE	Negativicoccus	Negativicoccus succinicivorans	Negativicoccus succinicivorans 5	30
N2_070	N2_070_036G1	36	N2_070_036G1_Negativicoccus_succinicivorans_51_49	100	0.86	1285055	49.1424	0.520376	TRUE	N2_069_029G1_Negativicoccus_succinicivorans_51_35	TRUE	Negativicoccus	Negativicoccus succinicivorans	Negativicoccus succinicivorans 5	30
N2_070	N2_070_042G1	42	N2_070_042G1_Negativicoccus_succinicivorans_51_62	100	0.86	1299736	61.1098	0.517947	TRUE	N2_069_029G1_Negativicoccus_succinicivorans_51_35	TRUE	Negativicoccus	Negativicoccus succinicivorans	Negativicoccus succinicivorans 5	30
N2_070	N2_070_057G1	57	N2_070_057G1_Negativicoccus_succinicivorans_51_23	100	0.86	1314037	22.3578	0.519538	TRUE	N2_069_029G1_Negativicoccus_succinicivorans_51_35	TRUE	Negativicoccus	Negativicoccus succinicivorans	Negativicoccus succinicivorans 5	30
N2_070	N2_070_060G1	60	N2_070_060G1_Negativicoccus_succinicivorans_51_39	100	0.86	1320473	38.4121	0.512609	TRUE	N2_069_029G1_Negativicoccus_succinicivorans_51_35	TRUE	Negativicoccus	Negativicoccus succinicivorans	Negativicoccus succinicivorans 5	30
N2_088	N2_088_042G1	42	N2_088_042G1_Negativicoccus_succinicivorans_52_13	100	0.86	1275272	12.4133	0.52516	TRUE	N2_069_029G1_Negativicoccus_succinicivorans_51_35	TRUE	Negativicoccus	Negativicoccus succinicivorans	Negativicoccus succinicivorans 5	30
N1_019	N1_019_019G1	19	N1_019_019G1_Negativicoccus_succinicivorans	97.22	0.63	1371642	45.894	0.494345	TRUE	N2_069_029G1_Negativicoccus_succinicivorans_51_35	TRUE	Negativicoccus	Negativicoccus succinicivorans	Negativicoccus succinicivorans 5	30
N1_019	N1_019_020G1	20	N1_019_020G1_Negativicoccus_succinicivorans	97.22	0.63	1373306	57.4631	0.487934	TRUE	N2_069_029G1_Negativicoccus_succinicivorans_51_35	TRUE	Negativicoccus	Negativicoccus succinicivorans	Negativicoccus succinicivorans 5	30
N1_019	N1_019_049G1	49	N1_019_049G1_Negativicoccus_succinicivorans	97.22	0.63	1378273	42.7743	0.479871	TRUE	N2_069_029G1_Negativicoccus_succinicivorans_51_35	TRUE	Negativicoccus	Negativicoccus succinicivorans	Negativicoccus succinicivorans 5	30
N1_019	N1_019_056G1	56	N1_019_056G1_Negativicoccus_succinicivorans	97.22	0.63	1372608	25.6642	0.491653	TRUE	N2_069_029G1_Negativicoccus_succinicivorans_51_35	TRUE	Negativicoccus	Negativicoccus succinicivorans	Negativicoccus succinicivorans 5	30
N1_019	N1_019_057G1	57	N1_019_057G1_Negativicoccus_succinicivorans	97.22	0.63	1376429	17.2051	0.499772	TRUE	N2_069_029G1_Negativicoccus_succinicivorans_51_35	TRUE	Negativicoccus	Negativicoccus succinicivorans	Negativicoccus succinicivorans 5	30
N1_023	N1_023_034G1	34	N1_023_034G1_Anaerococcus_vaginalis-a	97.22	0.63	1392102	28.4814	0.493397	TRUE	N2_069_029G1_Negativicoccus_succinicivorans_51_35	TRUE	Negativicoccus	Negativicoccus succinicivorans	Negativicoccus succinicivorans 5	30
N1_023	N1_023_042G1	42	N1_023_042G1_Anaerococcus_vaginalis-a	97.22	0.63	1386599	16.8452	0.506602	TRUE	N2_069_029G1_Negativicoccus_succinicivorans_51_35	TRUE	Negativicoccus	Negativicoccus succinicivorans	Negativicoccus succinicivorans 5	30
N1_023	N1_023_055G1	55	N1_023_055G1_Anaerococcus_vaginalis-a	97.22	0.63	1363613	24.6072	0.502464	TRUE	N2_069_029G1_Negativicoccus_succinicivorans_51_35	TRUE	Negativicoccus	Negativicoccus succinicivorans	Negativicoccus succinicivorans 5	30
N2_039	N2_039_015G1	15	N2_039_015G1_Negativicoccus_succinicivorans_51_30	97.22	0.63	1309108	29.1605	0.513803	TRUE	N2_069_029G1_Negativicoccus_succinicivorans_51_35	TRUE	Negativicoccus	Negativicoccus succinicivorans	Negativicoccus succinicivorans 5	30
N2_039	N2_039_018G1	18	N2_039_018G1_Negativicoccus_succinicivorans_51_34	97.22	0.63	1310405	33.5017	0.509743	TRUE	N2_069_029G1_Negativicoccus_succinicivorans_51_35	TRUE	Negativicoccus	Negativicoccus succinicivorans	Negativicoccus succinicivorans 5	30
N2_039	N2_039_020G1	20	N2_039_020G1_Negativicoccus_succinicivorans_51_29	97.22	0.63	1311120	29.1113	0.514283	TRUE	N2_069_029G1_Negativicoccus_succinicivorans_51_35	TRUE	Negativicoccus	Negativicoccus succinicivorans	Negativicoccus succinicivorans 5	30
N2_039	N2_039_021G1	21	N2_039_021G1_Negativicoccus_succinicivorans_51_59	97.22	0.63	1301292	57.1532	0.508083	TRUE	N2_069_029G1_Negativicoccus_succinicivorans_51_35	TRUE	Negativicoccus	Negativicoccus succinicivorans	Negativicoccus succinicivorans 5	30
N2_064	N2_064_043G1	43	N2_064_043G1_Negativicoccus_succinicivorans_51_17	97.22	0.63	1376551	16.7083	0.493015	TRUE	N2_069_029G1_Negativicoccus_succinicivorans_51_35	TRUE	Negativicoccus	Negativicoccus succinicivorans	Negativicoccus succinicivorans 5	30
N2_071	N2_071_017G1	17	N2_071_017G1_Negativicoccus_succinicivorans_51_19	97.22	0.63	1341005	18.9906	0.511902	TRUE	N2_069_029G1_Negativicoccus_succinicivorans_51_35	TRUE	Negativicoccus	Negativicoccus succinicivorans	Negativicoccus succinicivorans 5	30
N1_023	N1_023_050G1	50	N1_023_050G1_Anaerococcus_vaginalis-a	97.22	1.32	1358678	13.1527	0.507718	TRUE	N2_069_029G1_Negativicoccus_succinicivorans_51_35	TRUE	Negativicoccus	Negativicoccus succinicivorans	Negativicoccus succinicivorans 5	30
N2_070	N2_070_027G1	27	N2_070_027G1_Negativicoccus_succinicivorans_52_10	96.55	0.86	1210704	9.92722	0.512133	TRUE	N2_069_029G1_Negativicoccus_succinicivorans_51_35	TRUE	Negativicoccus	Negativicoccus succinicivorans	Negativicoccus succinicivorans 5	30
N2_064	N2_064_025G1	25	N2_064_025G1_Negativicoccus_succinicivorans_52_16_refined	96.55	2.59	1219496	13.8822	0.51466	FALSE	N2_069_029G1_Negativicoccus_succinicivorans_51_35	TRUE	Negativicoccus	Negativicoccus succinicivorans	Negativicoccus succinicivorans 5	30
N2_071	N2_071_021G1	21	N2_071_021G1_Negativicoccus_succinicivorans_52_9_refined	94.83	4.31	1135781	8.55522	0.509483	FALSE	N2_069_029G1_Negativicoccus_succinicivorans_51_35	TRUE	Negativicoccus	Negativicoccus succinicivorans	Negativicoccus succinicivorans 5	30
N2_071	N2_071_015G1	15	N2_071_015G1_Negativicoccus_succinicivorans_52_8	91.85	3.98	1252796	7.36955	0.50888	FALSE	N2_069_029G1_Negativicoccus_succinicivorans_51_35	TRUE	Negativicoccus	Negativicoccus succinicivorans	Negativicoccus succinicivorans 5	30
N1_023	N1_023_029G1	29	N1_023_029G1_Anaerococcus_vaginalis-a	88.44	1.27	1192292	9.29891	0.512853	TRUE	N2_069_029G1_Negativicoccus_succinicivorans_51_35	TRUE	Negativicoccus	Negativicoccus succinicivorans	Negativicoccus succinicivorans 5	30
N2_071	N2_071_019G1	19	N2_071_019G1_Negativicoccus_succinicivorans_52_6	77.01	1.49	951517	6.26142	0.510945	FALSE	N2_069_029G1_Negativicoccus_succinicivorans_51_35	TRUE	Negativicoccus	Negativicoccus succinicivorans	Negativicoccus succinicivorans 5	30
N2_064	N2_064_027G1	27	N2_064_027G1_Negativicoccus_succinicivorans_51_7	75.4	2.05	972866	6.61036	0.509719	FALSE	N2_069_029G1_Negativicoccus_succinicivorans_51_35	TRUE	Negativicoccus	Negativicoccus succinicivorans	Negativicoccus succinicivorans 5	30
N1_019	N1_019_010G1	10	N1_019_010G1_Enterobacter_cloacae_55_633	99.77	0.64	4768981	626.036	0.541124	TRUE	N1_019_010G1_Enterobacter_cloacae_55_633	TRUE	Enterobacter	Enterobacter cloacae	Enterobacter cloacae 7	28
N1_019	N1_019_012G1	12	N1_019_012G1_Enterobacter_sp	99.77	1.65	4895480	326.24	0.467913	TRUE	N1_019_010G1_Enterobacter_cloacae_55_633	TRUE	Enterobacter	Enterobacter cloacae	Enterobacter cloacae 7	28
N1_019	N1_019_011G1	11	N1_019_011G1_Enterobacter_sp	99.77	1.73	4908079	238.566	0.464688	TRUE	N1_019_010G1_Enterobacter_cloacae_55_633	TRUE	Enterobacter	Enterobacter cloacae	Enterobacter cloacae 7	28
N1_019	N1_019_016G1	16	N1_019_016G1_Enterobacter_sp	99.45	0.72	4753338	497.365	0.535185	TRUE	N1_019_010G1_Enterobacter_cloacae_55_633	TRUE	Enterobacter	Enterobacter cloacae	Enterobacter cloacae 7	28
N1_019	N1_019_057G1	57	N1_019_057G1_Enterobacter_sp	99.4	0.64	4768520	341.764	0.537115	TRUE	N1_019_010G1_Enterobacter_cloacae_55_633	TRUE	Enterobacter	Enterobacter cloacae	Enterobacter cloacae 7	28
N1_019	N1_019_023G1	23	N1_019_023G1_Enterobacter_sp	99.34	0.64	4740432	285.879	0.54042	TRUE	N1_019_010G1_Enterobacter_cloacae_55_633	TRUE	Enterobacter	Enterobacter cloacae	Enterobacter cloacae 7	28
N1_019	N1_019_013G1	13	N1_019_013G1_Enterobacter_sp	99.33	0.64	4768945	464.262	0.535987	TRUE	N1_019_010G1_Enterobacter_cloacae_55_633	TRUE	Enterobacter	Enterobacter cloacae	Enterobacter cloacae 7	28
N1_019	N1_019_017G1	17	N1_019_017G1_Enterobacter_sp	99.33	0.64	4782341	493.851	0.536362	TRUE	N1_019_010G1_Enterobacter_cloacae_55_633	TRUE	Enterobacter	Enterobacter cloacae	Enterobacter cloacae 7	28
N1_019	N1_019_022G1	22	N1_019_022G1_Enterobacter_sp	99.33	1.36	4800143	279.126	0.487965	TRUE	N1_019_010G1_Enterobacter_cloacae_55_633	TRUE	Enterobacter	Enterobacter cloacae	Enterobacter cloacae 7	28
N1_019	N1_019_049G1	49	N1_019_049G1_Enterobacter_sp	99.31	0.64	4738229	151.704	0.538601	TRUE	N1_019_010G1_Enterobacter_cloacae_55_633	TRUE	Enterobacter	Enterobacter cloacae	Enterobacter cloacae 7	28
N1_019	N1_019_056G1	56	N1_019_056G1_Enterobacter_sp	99.29	0.73	4747371	203.19	0.542004	TRUE	N1_019_010G1_Enterobacter_cloacae_55_633	TRUE	Enterobacter	Enterobacter cloacae	Enterobacter cloacae 7	28
N1_021	N1_021_030G1	30	N1_021_030G1_Enterobacter_sp	99.29	0.73	4742544	327.834	0.539514	TRUE	N1_019_010G1_Enterobacter_cloacae_55_633	TRUE	Enterobacter	Enterobacter cloacae	Enterobacter cloacae 7	28
N1_019	N1_019_015G1	15	N1_019_015G1_Enterobacter_sp	99.27	0.64	4772101	433.853	0.540393	TRUE	N1_019_010G1_Enterobacter_cloacae_55_633	TRUE	Enterobacter	Enterobacter cloacae	Enterobacter cloacae 7	28
N1_019	N1_019_014G1	14	N1_019_014G1_Enterobacter_sp	99.23	1.32	4758835	497.582	0.528206	TRUE	N1_019_010G1_Enterobacter_cloacae_55_633	TRUE	Enterobacter	Enterobacter cloacae	Enterobacter cloacae 7	28
N1_019	N1_019_021G1	21	N1_019_021G1_Enterobacter_sp	99.22	0.7	4784782	556.858	0.522316	TRUE	N1_019_010G1_Enterobacter_cloacae_55_633	TRUE	Enterobacter	Enterobacter cloacae	Enterobacter cloacae 7	28
N1_019	N1_019_031G1	31	N1_019_031G1_Enterobacter_sp	99.18	0.64	4743513	665.536	0.542653	TRUE	N1_019_010G1_Enterobacter_cloacae_55_633	TRUE	Enterobacter	Enterobacter cloacae	Enterobacter cloacae 7	28
N1_021	N1_021_026G1	26	N1_021_026G1_Enterobacter_sp	99.17	0.73	4726293	115.484	0.542149	TRUE	N1_019_010G1_Enterobacter_cloacae_55_633	TRUE	Enterobacter	Enterobacter cloacae	Enterobacter cloacae 7	28
N1_019	N1_019_020G1	20	N1_019_020G1_Enterobacter_sp	98.97	1.82	4882392	378.161	0.495621	TRUE	N1_019_010G1_Enterobacter_cloacae_55_633	TRUE	Enterobacter	Enterobacter cloacae	Enterobacter cloacae 7	28
N1_019	N1_019_018G1	18	N1_019_018G1_Enterobacter_sp	98.95	0.98	4792509	384.036	0.523837	TRUE	N1_019_010G1_Enterobacter_cloacae_55_633	TRUE	Enterobacter	Enterobacter cloacae	Enterobacter cloacae 7	28
N1_021	N1_021_028G1	28	N1_021_028G1_Enterobacter_sp	98.9	0.7	4706824	56.3527	0.54429	TRUE	N1_019_010G1_Enterobacter_cloacae_55_633	TRUE	Enterobacter	Enterobacter cloacae	Enterobacter cloacae 7	28
N1_021	N1_021_021G1	21	N1_021_021G1_Enterobacter_sp	98.86	0.73	4713583	79.0246	0.544028	TRUE	N1_019_010G1_Enterobacter_cloacae_55_633	TRUE	Enterobacter	Enterobacter cloacae	Enterobacter cloacae 7	28
N1_019	N1_019_038G1	38	N1_019_038G1_Enterobacter_sp	98.74	0.72	4707962	50.0704	0.543614	TRUE	N1_019_010G1_Enterobacter_cloacae_55_633	TRUE	Enterobacter	Enterobacter cloacae	Enterobacter cloacae 7	28
N1_021	N1_021_022G1	22	N1_021_022G1_Enterobacter_sp	98.72	0.7	4710965	39.8341	0.543652	TRUE	N1_019_010G1_Enterobacter_cloacae_55_633	TRUE	Enterobacter	Enterobacter cloacae	Enterobacter cloacae 7	28
N1_021	N1_021_027G1	27	N1_021_027G1_Enterobacter_sp	98.43	0.72	4686562	26.7848	0.545218	TRUE	N1_019_010G1_Enterobacter_cloacae_55_633	TRUE	Enterobacter	Enterobacter cloacae	Enterobacter cloacae 7	28
N1_021	N1_021_024G1	24	N1_021_024G1_Enterobacter_sp	97.96	0.7	4627291	104.389	0.539633	TRUE	N1_019_010G1_Enterobacter_cloacae_55_633	TRUE	Enterobacter	Enterobacter cloacae	Enterobacter cloacae 7	28
N1_019	N1_019_019G1	19	N1_019_019G1_Enterobacter_sp_refined	88.1	1.72	4732889	482.229	0.540791	TRUE	N1_019_010G1_Enterobacter_cloacae_55_633	TRUE	Enterobacter	Enterobacter cloacae	Enterobacter cloacae 7	28
N2_070	N2_070_042G1	42	N2_070_042G1_Enterobacter_cloacae-related_56_12	63.38	1.72	4437840	12.4869	0.555633	FALSE	N1_019_010G1_Enterobacter_cloacae_55_633	TRUE	Enterobacter	Enterobacter cloacae	Enterobacter cloacae 7	28
N2_070	N2_070_036G1	36	N2_070_036G1_Enterobacter_cloacae_56_7	63.28	1.72	4334162	6.92988	0.557507	FALSE	N1_019_010G1_Enterobacter_cloacae_55_633	TRUE	Enterobacter	Enterobacter cloacae	Enterobacter cloacae 7	28
N1_009	N1_009_008G1	8	N1_009_008G1_Streptococcus_agalactiae	100	0	2087587	438.283	0.355138	TRUE	N1_009_010G1_Streptococcus_agalactiae	TRUE	Streptococcus	Streptococcus agalactiae	Streptococcus agalactiae	28
N1_009	N1_009_010G1	10	N1_009_010G1_Streptococcus_agalactiae	100	0	2093304	83.1927	0.352805	TRUE	N1_009_010G1_Streptococcus_agalactiae	TRUE	Streptococcus	Streptococcus agalactiae	Streptococcus agalactiae	28
N1_009	N1_009_011G1	11	N1_009_011G1_Streptococcus_agalactiae	100	0	2091257	376.846	0.355171	TRUE	N1_009_010G1_Streptococcus_agalactiae	TRUE	Streptococcus	Streptococcus agalactiae	Streptococcus agalactiae	28
N1_009	N1_009_014G1	14	N1_009_014G1_Streptococcus_agalactiae	100	0	2087296	163.013	0.3533	TRUE	N1_009_010G1_Streptococcus_agalactiae	TRUE	Streptococcus	Streptococcus agalactiae	Streptococcus agalactiae	28
N1_009	N1_009_015G1	15	N1_009_015G1_Streptococcus_agalactiae	100	0	2090387	98.9282	0.352325	TRUE	N1_009_010G1_Streptococcus_agalactiae	TRUE	Streptococcus	Streptococcus agalactiae	Streptococcus agalactiae	28
N2_031	N2_031_014G1	14	N2_031_014G1_Streptococcus_agalactiae_35_15	100	0	2085173	14.9157	0.348614	TRUE	N1_009_010G1_Streptococcus_agalactiae	TRUE	Streptococcus	Streptococcus agalactiae	Streptococcus agalactiae	28
N2_031	N2_031_021G1	21	N2_031_021G1_Streptococcus_agalactiae_35_12	100	0	2079079	11.397	0.354195	TRUE	N1_009_010G1_Streptococcus_agalactiae	TRUE	Streptococcus	Streptococcus agalactiae	Streptococcus agalactiae	28
N2_031	N2_031_023G1	23	N2_031_023G1_Streptococcus_agalactiae_35_14	100	0	2050286	14.3588	0.348677	TRUE	N1_009_010G1_Streptococcus_agalactiae	TRUE	Streptococcus	Streptococcus agalactiae	Streptococcus agalactiae	28
N2_031	N2_031_027G1	27	N2_031_027G1_Streptococcus_agalactiae_35_28	100	0	2046320	28.1746	0.352684	TRUE	N1_009_010G1_Streptococcus_agalactiae	TRUE	Streptococcus	Streptococcus agalactiae	Streptococcus agalactiae	28
N2_035	N2_035_020G1	20	N2_035_020G1_Streptococcus_agalactiae_35_37	100	0	2024998	38.1723	0.35204	TRUE	N1_009_010G1_Streptococcus_agalactiae	TRUE	Streptococcus	Streptococcus agalactiae	Streptococcus agalactiae	28
N2_035	N2_035_025G1	25	N2_035_025G1_Streptococcus_agalactiae_35_44	100	0	2025031	45.0579	0.351976	TRUE	N1_009_010G1_Streptococcus_agalactiae	TRUE	Streptococcus	Streptococcus agalactiae	Streptococcus agalactiae	28
N2_035	N2_035_027G1	27	N2_035_027G1_Streptococcus_agalactiae_35_56	100	0	2023209	56.9778	0.353204	TRUE	N1_009_010G1_Streptococcus_agalactiae	TRUE	Streptococcus	Streptococcus agalactiae	Streptococcus agalactiae	28
N2_035	N2_035_032G1	32	N2_035_032G1_Streptococcus_agalactiae_35_16	100	0	2017869	16.696	0.353272	TRUE	N1_009_010G1_Streptococcus_agalactiae	TRUE	Streptococcus	Streptococcus agalactiae	Streptococcus agalactiae	28
N2_088	N2_088_008G1	8	N2_088_008G1_Streptococcus_agalactiae_35_23	100	0.16	2030119	23.164	0.359381	TRUE	N1_009_010G1_Streptococcus_agalactiae	TRUE	Streptococcus	Streptococcus agalactiae	Streptococcus agalactiae	28
N2_035	N2_035_022G1	22	N2_035_022G1_Streptococcus_agalactiae_35_19	100	0.18	2020503	18.3072	0.349452	TRUE	N1_009_010G1_Streptococcus_agalactiae	TRUE	Streptococcus	Streptococcus agalactiae	Streptococcus agalactiae	28
N2_035	N2_035_016G1	16	N2_035_016G1_Streptococcus_agalactiae_35_33	100	0.35	2036814	35.1274	0.352652	TRUE	N1_009_010G1_Streptococcus_agalactiae	TRUE	Streptococcus	Streptococcus agalactiae	Streptococcus agalactiae	28
N2_035	N2_035_014G1	14	N2_035_014G1_Streptococcus_agalactiae_35_70	100	0.71	2032691	71.5514	0.355156	TRUE	N1_009_010G1_Streptococcus_agalactiae	TRUE	Streptococcus	Streptococcus agalactiae	Streptococcus agalactiae	28
N1_009	N1_009_006G1	6	N1_009_006G1_Streptococcus_agalactiae	100	1.72	2108965	861.498	0.346997	TRUE	N1_009_010G1_Streptococcus_agalactiae	TRUE	Streptococcus	Streptococcus agalactiae	Streptococcus agalactiae	28
N1_009	N1_009_007G1	7	N1_009_007G1_Streptococcus_agalactiae	100	1.72	2106437	1131.64	0.35034	TRUE	N1_009_010G1_Streptococcus_agalactiae	TRUE	Streptococcus	Streptococcus agalactiae	Streptococcus agalactiae	28
N1_009	N1_009_009G1	9	N1_009_009G1_Streptococcus_agalactiae	100	1.72	2095991	693.198	0.350145	TRUE	N1_009_010G1_Streptococcus_agalactiae	TRUE	Streptococcus	Streptococcus agalactiae	Streptococcus agalactiae	28
N2_031	N2_031_033G1	33	N2_031_033G1_Streptococcus_agalactiae_35_12	100	1.72	2066819	11.8334	0.346111	TRUE	N1_009_010G1_Streptococcus_agalactiae	TRUE	Streptococcus	Streptococcus agalactiae	Streptococcus agalactiae	28
N2_031	N2_031_020G1	20	N2_031_020G1_Streptococcus_agalactiae_35_51	98.28	0	2043290	51.3344	0.352306	TRUE	N1_009_010G1_Streptococcus_agalactiae	TRUE	Streptococcus	Streptococcus agalactiae	Streptococcus agalactiae	28
N2_031	N2_031_018G1	18	N2_031_018G1_Streptococcus_agalactiae_35_8	97.7	0	2020614	7.54851	0.349595	TRUE	N1_009_010G1_Streptococcus_agalactiae	TRUE	Streptococcus	Streptococcus agalactiae	Streptococcus agalactiae	28
N2_031	N2_031_016G1	16	N2_031_016G1_Streptococcus_agalactiae_35_8_refined	96	2.59	1918346	7.8154	0.351312	FALSE	N1_009_010G1_Streptococcus_agalactiae	TRUE	Streptococcus	Streptococcus agalactiae	Streptococcus agalactiae	28
N2_035	N2_035_018G1	18	N2_035_018G1_Streptococcus_agalactiae_35_8	94.33	2.88	1905519	7.2634	0.349876	FALSE	N1_009_010G1_Streptococcus_agalactiae	TRUE	Streptococcus	Streptococcus agalactiae	Streptococcus agalactiae	28
N1_009	N1_009_019G1	19	N1_009_019G1_Streptococcus_agalactiae	85.17	1.72	1655236	13.3385	0.354718	TRUE	N1_009_010G1_Streptococcus_agalactiae	TRUE	Streptococcus	Streptococcus agalactiae	Streptococcus agalactiae	28
N2_088	N2_088_022G1	22	N2_088_022G1_Streptococcus_agalactiae_35_5	77.35	0	1416713	5.42719	0.35073	FALSE	N1_009_010G1_Streptococcus_agalactiae	TRUE	Streptococcus	Streptococcus agalactiae	Streptococcus agalactiae	28
N1_009	N1_009_021G1	21	N1_009_021G1_Streptococcus_agalactiae	73.98	0	1047058	11.8524	0.358637	FALSE	N1_009_010G1_Streptococcus_agalactiae	TRUE	Streptococcus	Streptococcus agalactiae	Streptococcus agalactiae	28
N1_011	N1_011_013G1	13	N1_011_013G1_Enterobacter_aerogenes	97.93	0	5483215	598.086	0.539266	TRUE	N1_011_037G1_Enterobacter_aerogenes	TRUE	Enterobacter	Enterobacter aerogenes	Enterobacter aerogenes	26
N1_011	N1_011_014G1	14	N1_011_014G1_Enterobacter_aerogenes	97.93	0	5482543	636.625	0.53864	TRUE	N1_011_037G1_Enterobacter_aerogenes	TRUE	Enterobacter	Enterobacter aerogenes	Enterobacter aerogenes	26
N1_011	N1_011_015G1	15	N1_011_015G1_Enterobacter_aerogenes	97.93	0	5484814	542.806	0.536999	TRUE	N1_011_037G1_Enterobacter_aerogenes	TRUE	Enterobacter	Enterobacter aerogenes	Enterobacter aerogenes	26
N1_011	N1_011_021G1	21	N1_011_021G1_Enterobacter_aerogenes	97.93	0	5484107	466.42	0.536957	TRUE	N1_011_037G1_Enterobacter_aerogenes	TRUE	Enterobacter	Enterobacter aerogenes	Enterobacter aerogenes	26
N1_011	N1_011_023G1	23	N1_011_023G1_Enterobacter_aerogenes	97.93	0	5481035	469.119	0.540741	TRUE	N1_011_037G1_Enterobacter_aerogenes	TRUE	Enterobacter	Enterobacter aerogenes	Enterobacter aerogenes	26
N1_011	N1_011_027G1	27	N1_011_027G1_Enterobacter_aerogenes	97.93	0	5481533	454.332	0.538003	TRUE	N1_011_037G1_Enterobacter_aerogenes	TRUE	Enterobacter	Enterobacter aerogenes	Enterobacter aerogenes	26
N1_011	N1_011_028G1	28	N1_011_028G1_Enterobacter_aerogenes	97.93	0	5482043	716.576	0.537095	TRUE	N1_011_037G1_Enterobacter_aerogenes	TRUE	Enterobacter	Enterobacter aerogenes	Enterobacter aerogenes	26
N1_011	N1_011_033G1	33	N1_011_033G1_Enterobacter_aerogenes	97.93	0	5480950	740.572	0.53823	TRUE	N1_011_037G1_Enterobacter_aerogenes	TRUE	Enterobacter	Enterobacter aerogenes	Enterobacter aerogenes	26
N1_011	N1_011_037G1	37	N1_011_037G1_Enterobacter_aerogenes	97.93	0	5486107	288.488	0.53656	TRUE	N1_011_037G1_Enterobacter_aerogenes	TRUE	Enterobacter	Enterobacter aerogenes	Enterobacter aerogenes	26
N1_011	N1_011_046G1	46	N1_011_046G1_Enterobacter_aerogenes	97.93	0	5479828	525.274	0.542422	TRUE	N1_011_037G1_Enterobacter_aerogenes	TRUE	Enterobacter	Enterobacter aerogenes	Enterobacter aerogenes	26
N1_011	N1_011_051G1	51	N1_011_051G1_Enterobacter_aerogenes	97.93	0	5484961	462.631	0.53444	TRUE	N1_011_037G1_Enterobacter_aerogenes	TRUE	Enterobacter	Enterobacter aerogenes	Enterobacter aerogenes	26
N1_011	N1_011_062G1	62	N1_011_062G1_Enterobacter_aerogenes	97.93	0	5476245	616.529	0.538421	TRUE	N1_011_037G1_Enterobacter_aerogenes	TRUE	Enterobacter	Enterobacter aerogenes	Enterobacter aerogenes	26
N1_011	N1_011_069G1	69	N1_011_069G1_Enterobacter_aerogenes	97.93	0	5485002	374.198	0.536817	TRUE	N1_011_037G1_Enterobacter_aerogenes	TRUE	Enterobacter	Enterobacter aerogenes	Enterobacter aerogenes	26
N1_011	N1_011_070G1	70	N1_011_070G1_Enterobacter_aerogenes	97.93	0	5481617	549.22	0.537066	TRUE	N1_011_037G1_Enterobacter_aerogenes	TRUE	Enterobacter	Enterobacter aerogenes	Enterobacter aerogenes	26
N1_018	N1_018_010G1	10	N1_018_010G1_Enterobacter_aerogenes	97.93	0	5294132	914.543	0.539782	TRUE	N1_011_037G1_Enterobacter_aerogenes	TRUE	Enterobacter	Enterobacter aerogenes	Enterobacter aerogenes	26
N1_018	N1_018_011G1	11	N1_018_011G1_Enterobacter_aerogenes	97.93	0	5299685	2071.06	0.539229	TRUE	N1_011_037G1_Enterobacter_aerogenes	TRUE	Enterobacter	Enterobacter aerogenes	Enterobacter aerogenes	26
N1_018	N1_018_013G1	13	N1_018_013G1_Enterobacter_aerogenes	97.93	0	5292962	1211.92	0.539445	TRUE	N1_011_037G1_Enterobacter_aerogenes	TRUE	Enterobacter	Enterobacter aerogenes	Enterobacter aerogenes	26
N1_018	N1_018_016G1	16	N1_018_016G1_Enterobacter_aerogenes	97.93	0	5299019	1552.85	0.542096	TRUE	N1_011_037G1_Enterobacter_aerogenes	TRUE	Enterobacter	Enterobacter aerogenes	Enterobacter aerogenes	26
N1_018	N1_018_017G1	17	N1_018_017G1_Enterobacter_aerogenes	97.93	0	5291772	2385.15	0.540197	TRUE	N1_011_037G1_Enterobacter_aerogenes	TRUE	Enterobacter	Enterobacter aerogenes	Enterobacter aerogenes	26
N1_018	N1_018_018G1	18	N1_018_018G1_Enterobacter_aerogenes	97.93	0	5297320	1188.51	0.539031	TRUE	N1_011_037G1_Enterobacter_aerogenes	TRUE	Enterobacter	Enterobacter aerogenes	Enterobacter aerogenes	26
N1_018	N1_018_019G1	19	N1_018_019G1_Enterobacter_aerogenes	97.93	0	5297700	2113.02	0.537693	TRUE	N1_011_037G1_Enterobacter_aerogenes	TRUE	Enterobacter	Enterobacter aerogenes	Enterobacter aerogenes	26
N1_018	N1_018_020G1	20	N1_018_020G1_Enterobacter_aerogenes	97.93	0	5292283	817.799	0.539558	TRUE	N1_011_037G1_Enterobacter_aerogenes	TRUE	Enterobacter	Enterobacter aerogenes	Enterobacter aerogenes	26
N1_018	N1_018_024G1	24	N1_018_024G1_Enterobacter_aerogenes	97.93	0	5295445	2184.87	0.538244	TRUE	N1_011_037G1_Enterobacter_aerogenes	TRUE	Enterobacter	Enterobacter aerogenes	Enterobacter aerogenes	26
N1_011	N1_011_011G1	11	N1_011_011G1_Enterobacter_aerogenes	95.89	0	5478113	288.315	0.53755	TRUE	N1_011_037G1_Enterobacter_aerogenes	TRUE	Enterobacter	Enterobacter aerogenes	Enterobacter aerogenes	26
N1_018	N1_018_014G1	14	N1_018_014G1_Enterobacter_aerogenes	94.56	0	5285702	879.462	0.539368	TRUE	N1_011_037G1_Enterobacter_aerogenes	TRUE	Enterobacter	Enterobacter aerogenes	Enterobacter aerogenes	26
N1_018	N1_018_037G1	37	N1_018_037G1_Enterobacter_aerogenes	80.6	0	5241901	732.597	0.544778	TRUE	N1_011_037G1_Enterobacter_aerogenes	TRUE	Enterobacter	Enterobacter aerogenes	Enterobacter aerogenes	26
N2_060	N2_060_011G1	11	N2_060_011G1_Bifidobacterium_breve_59_37	100	0	2336608	38.4861	0.580976	TRUE	N2_060_020G1_Bifidobacterium_breve_59_83	TRUE	Bifidobacterium	Bifidobacterium breve	Bifidobacterium breve 2	25
N2_060	N2_060_013G1	13	N2_060_013G1_Bifidobacterium_breve_59_91	100	0	2350072	118.452	0.569961	TRUE	N2_060_020G1_Bifidobacterium_breve_59_83	TRUE	Bifidobacterium	Bifidobacterium breve	Bifidobacterium breve 2	25
N2_060	N2_060_015G1	15	N2_060_015G1_Bifidobacterium_breve_59_124	100	0	2351166	109.948	0.573349	TRUE	N2_060_020G1_Bifidobacterium_breve_59_83	TRUE	Bifidobacterium	Bifidobacterium breve	Bifidobacterium breve 2	25
N2_060	N2_060_016G1	16	N2_060_016G1_Bifidobacterium_breve_59_17	100	0	2354036	17.1004	0.577964	TRUE	N2_060_020G1_Bifidobacterium_breve_59_83	TRUE	Bifidobacterium	Bifidobacterium breve	Bifidobacterium breve 2	25
N2_060	N2_060_020G1	20	N2_060_020G1_Bifidobacterium_breve_59_83	100	0	2397856	89.3139	0.578521	TRUE	N2_060_020G1_Bifidobacterium_breve_59_83	TRUE	Bifidobacterium	Bifidobacterium breve	Bifidobacterium breve 2	25
N2_060	N2_060_021G1	21	N2_060_021G1_Bifidobacterium_breve_59_311	100	0	2377113	293.845	0.586404	TRUE	N2_060_020G1_Bifidobacterium_breve_59_83	TRUE	Bifidobacterium	Bifidobacterium breve	Bifidobacterium breve 2	25
N2_065	N2_065_014G1	14	N2_065_014G1_Bifidobacterium_breve_59_85	100	0	2320230	82.0471	0.584505	TRUE	N2_060_020G1_Bifidobacterium_breve_59_83	TRUE	Bifidobacterium	Bifidobacterium breve	Bifidobacterium breve 2	25
N2_065	N2_065_017G1	17	N2_065_017G1_Bifidobacterium_breve_59_152	100	0	2319832	155.349	0.578141	TRUE	N2_060_020G1_Bifidobacterium_breve_59_83	TRUE	Bifidobacterium	Bifidobacterium breve	Bifidobacterium breve 2	25
N2_065	N2_065_019G1	19	N2_065_019G1_Bifidobacterium_breve_59_65	100	0	2311250	65.2314	0.58061	TRUE	N2_060_020G1_Bifidobacterium_breve_59_83	TRUE	Bifidobacterium	Bifidobacterium breve	Bifidobacterium breve 2	25
N2_065	N2_065_022G1	22	N2_065_022G1_Bifidobacterium_breve_59_33	100	0	2318352	32.7196	0.577415	TRUE	N2_060_020G1_Bifidobacterium_breve_59_83	TRUE	Bifidobacterium	Bifidobacterium breve	Bifidobacterium breve 2	25
N2_065	N2_065_024G1	24	N2_065_024G1_Bifidobacterium_breve_59_25	100	0	2319458	24.4208	0.580438	TRUE	N2_060_020G1_Bifidobacterium_breve_59_83	TRUE	Bifidobacterium	Bifidobacterium breve	Bifidobacterium breve 2	25
N2_065	N2_065_026G1	26	N2_065_026G1_Bifidobacterium_breve_59_24	100	0	2329557	23.0253	0.591305	TRUE	N2_060_020G1_Bifidobacterium_breve_59_83	TRUE	Bifidobacterium	Bifidobacterium breve	Bifidobacterium breve 2	25
N2_065	N2_065_038G1	38	N2_065_038G1_Bifidobacterium_breve_59_56	100	0	2324916	53.701	0.586839	TRUE	N2_060_020G1_Bifidobacterium_breve_59_83	TRUE	Bifidobacterium	Bifidobacterium breve	Bifidobacterium breve 2	25
N2_065	N2_065_046G1	46	N2_065_046G1_Bifidobacterium_breve_59_62	100	0	2329896	62.9475	0.575611	TRUE	N2_060_020G1_Bifidobacterium_breve_59_83	TRUE	Bifidobacterium	Bifidobacterium breve	Bifidobacterium breve 2	25
N2_065	N2_065_059G1	59	N2_065_059G1_Bifidobacterium_breve_59_121	100	0	2324365	118.033	0.567929	TRUE	N2_060_020G1_Bifidobacterium_breve_59_83	TRUE	Bifidobacterium	Bifidobacterium breve	Bifidobacterium breve 2	25
N3_177	N3_177_024G1	24	N3_177_024G1_3_Bifidobacterium_breve_59_208	100	0	2326885	194.398	0.585764	TRUE	N2_060_020G1_Bifidobacterium_breve_59_83	TRUE	Bifidobacterium	Bifidobacterium breve	Bifidobacterium breve 2	25
N2_065	N2_065_029G1	29	N2_065_029G1_Bifidobacterium_breve_59_14	100	0.86	2281963	12.7993	0.580638	TRUE	N2_060_020G1_Bifidobacterium_breve_59_83	TRUE	Bifidobacterium	Bifidobacterium breve	Bifidobacterium breve 2	25
N3_177	N3_177_009G1	9	N3_177_009G1_1_Bifidobacterium_breve_59_10	98.28	0	2255052	8.89232	0.588213	FALSE	N2_060_020G1_Bifidobacterium_breve_59_83	TRUE	Bifidobacterium	Bifidobacterium breve	Bifidobacterium breve 2	25
N2_060	N2_060_019G1	19	N2_060_019G1_Bifidobacterium_breve_59_191	97.96	0	2396863	186.851	0.585838	TRUE	N2_060_020G1_Bifidobacterium_breve_59_83	TRUE	Bifidobacterium	Bifidobacterium breve	Bifidobacterium breve 2	25
N1_023	N1_023_050G1	50	N1_023_050G1_Bifidobacterium_breve	95.83	1.31	2322031	185.292	0.542151	TRUE	N2_060_020G1_Bifidobacterium_breve_59_83	TRUE	Bifidobacterium	Bifidobacterium breve	Bifidobacterium breve 2	25
N1_023	N1_023_055G1	55	N1_023_055G1_Bifidobacterium_breve	94.12	1.54	2251926	122.082	0.587086	TRUE	N2_060_020G1_Bifidobacterium_breve_59_83	TRUE	Bifidobacterium	Bifidobacterium breve	Bifidobacterium breve 2	25
N1_023	N1_023_034G1	34	N1_023_034G1_Bifidobacterium_breve	92.56	1.84	2198995	195.573	0.584275	TRUE	N2_060_020G1_Bifidobacterium_breve_59_83	TRUE	Bifidobacterium	Bifidobacterium breve	Bifidobacterium breve 2	25
N1_023	N1_023_029G1	29	N1_023_029G1_Bifidobacterium_breve	92.3	0.12	2153947	256.405	0.581977	TRUE	N2_060_020G1_Bifidobacterium_breve_59_83	TRUE	Bifidobacterium	Bifidobacterium breve	Bifidobacterium breve 2	25
N1_023	N1_023_042G1	42	N1_023_042G1_Bifidobacterium_breve	92.14	1.47	2183422	418.194	0.575178	TRUE	N2_060_020G1_Bifidobacterium_breve_59_83	TRUE	Bifidobacterium	Bifidobacterium breve	Bifidobacterium breve 2	25
N3_177	N3_177_018G1	18	N3_177_018G1_2_Bifidobacterium_breve_58_6	54.49	0	1371558	5.14449	0.584615	FALSE	N2_060_020G1_Bifidobacterium_breve_59_83	TRUE	Bifidobacterium	Bifidobacterium breve	Bifidobacterium breve 2	25
N2_064	N2_064_009G1	9	N2_064_009G1_Klebsiella_oxytoca_56_85	97.94	0.89	5780587	99.1641	0.549586	TRUE	S2_010_011G1_3_Klebsiella_oxytoca-rel_55_531	TRUE	Klebsiella	Klebsiella oxytoca	Klebsiella oxytoca 2	25
S2_010	S2_010_009G1	9	S2_010_009G1_1_Klebsiella_oxytoca-rel_55_604	97.93	0	5951628	627.06	0.549557	TRUE	S2_010_011G1_3_Klebsiella_oxytoca-rel_55_531	TRUE	Klebsiella	Klebsiella oxytoca	Klebsiella oxytoca 2	25
S2_010	S2_010_010G1	10	S2_010_010G1_2_Klebsiella_oxytoc-rel_55_317	97.93	0	6044000	298.684	0.549492	TRUE	S2_010_011G1_3_Klebsiella_oxytoca-rel_55_531	TRUE	Klebsiella	Klebsiella oxytoca	Klebsiella oxytoca 2	25
S2_010	S2_010_011G1	11	S2_010_011G1_3_Klebsiella_oxytoca-rel_55_531	97.93	0	6061417	496.207	0.547264	TRUE	S2_010_011G1_3_Klebsiella_oxytoca-rel_55_531	TRUE	Klebsiella	Klebsiella oxytoca	Klebsiella oxytoca 2	25
S2_010	S2_010_012G1	12	S2_010_012G1_4_Klebsiella_oxytoca-rel_54_570	97.93	0	5988562	547.754	0.544047	TRUE	S2_010_011G1_3_Klebsiella_oxytoca-rel_55_531	TRUE	Klebsiella	Klebsiella oxytoca	Klebsiella oxytoca 2	25
N2_064	N2_064_011G1	11	N2_064_011G1_Klebsiella_oxytoca_56_21	97.16	0.87	5632554	25.6423	0.556566	TRUE	S2_010_011G1_3_Klebsiella_oxytoca-rel_55_531	TRUE	Klebsiella	Klebsiella oxytoca	Klebsiella oxytoca 2	25
N2_064	N2_064_025G1	25	N2_064_025G1_Klebsiella_oxytoca_56_21	95.94	1	5652285	21.9724	0.554445	TRUE	S2_010_011G1_3_Klebsiella_oxytoca-rel_55_531	TRUE	Klebsiella	Klebsiella oxytoca	Klebsiella oxytoca 2	25
N1_009	N1_009_045G1	45	N1_009_045G1_Klebsiella_oxytoca	95.32	0.34	6579182	50.4156	0.540662	TRUE	S2_010_011G1_3_Klebsiella_oxytoca-rel_55_531	TRUE	Klebsiella	Klebsiella oxytoca	Klebsiella oxytoca 2	25
S2_010	S2_010_014G1	14	S2_010_014G1_5_Klebsiella_oxytoca_56_492	92.29	1.72	5991488	437.863	0.544111	TRUE	S2_010_011G1_3_Klebsiella_oxytoca-rel_55_531	TRUE	Klebsiella	Klebsiella oxytoca	Klebsiella oxytoca 2	25
N1_009	N1_009_038G1	38	N1_009_038G1_Klebsiella_oxytoca	91	1.72	6592647	312.061	0.537323	TRUE	S2_010_011G1_3_Klebsiella_oxytoca-rel_55_531	TRUE	Klebsiella	Klebsiella oxytoca	Klebsiella oxytoca 2	25
N1_009	N1_009_011G1	11	N1_009_011G1_Klebsiella_oxytoca	90.25	0	6613168	570.451	0.535825	TRUE	S2_010_011G1_3_Klebsiella_oxytoca-rel_55_531	TRUE	Klebsiella	Klebsiella oxytoca	Klebsiella oxytoca 2	25
N1_009	N1_009_020G1	20	N1_009_020G1_Klebsiella_oxytoca	90.19	0	6555984	1052.02	0.536266	TRUE	S2_010_011G1_3_Klebsiella_oxytoca-rel_55_531	TRUE	Klebsiella	Klebsiella oxytoca	Klebsiella oxytoca 2	25
N1_009	N1_009_017G1	17	N1_009_017G1_Klebsiella_oxytoca	88.59	0	6554660	435.765	0.536895	TRUE	S2_010_011G1_3_Klebsiella_oxytoca-rel_55_531	TRUE	Klebsiella	Klebsiella oxytoca	Klebsiella oxytoca 2	25
N1_009	N1_009_019G1	19	N1_009_019G1_Klebsiella_oxytoca	88.12	0	6556814	550.991	0.535777	TRUE	S2_010_011G1_3_Klebsiella_oxytoca-rel_55_531	TRUE	Klebsiella	Klebsiella oxytoca	Klebsiella oxytoca 2	25
N1_009	N1_009_015G1	15	N1_009_015G1_Klebsiella_oxytoca	87.99	0	6571519	788.768	0.534833	TRUE	S2_010_011G1_3_Klebsiella_oxytoca-rel_55_531	TRUE	Klebsiella	Klebsiella oxytoca	Klebsiella oxytoca 2	25
N1_009	N1_009_024G1	24	N1_009_024G1_Klebsiella_oxytoca	87.95	0.86	6528789	374.141	0.536931	TRUE	S2_010_011G1_3_Klebsiella_oxytoca-rel_55_531	TRUE	Klebsiella	Klebsiella oxytoca	Klebsiella oxytoca 2	25
N1_009	N1_009_009G1	9	N1_009_009G1_Klebsiella_oxytoca	85.35	0	6549966	622.52	0.536479	TRUE	S2_010_011G1_3_Klebsiella_oxytoca-rel_55_531	TRUE	Klebsiella	Klebsiella oxytoca	Klebsiella oxytoca 2	25
N1_009	N1_009_021G1	21	N1_009_021G1_Klebsiella_oxytoca	84.83	0	6579467	785.705	0.534403	TRUE	S2_010_011G1_3_Klebsiella_oxytoca-rel_55_531	TRUE	Klebsiella	Klebsiella oxytoca	Klebsiella oxytoca 2	25
N1_009	N1_009_008G1	8	N1_009_008G1_Klebsiella_oxytoca	84.75	0	6540939	287.272	0.536904	TRUE	S2_010_011G1_3_Klebsiella_oxytoca-rel_55_531	TRUE	Klebsiella	Klebsiella oxytoca	Klebsiella oxytoca 2	25
N1_009	N1_009_014G1	14	N1_009_014G1_Klebsiella_oxytoca	84.67	0	6558889	251.153	0.535737	TRUE	S2_010_011G1_3_Klebsiella_oxytoca-rel_55_531	TRUE	Klebsiella	Klebsiella oxytoca	Klebsiella oxytoca 2	25
N1_009	N1_009_010G1	10	N1_009_010G1_Klebsiella_oxytoca	84.2	0	6552289	432.829	0.538759	TRUE	S2_010_011G1_3_Klebsiella_oxytoca-rel_55_531	TRUE	Klebsiella	Klebsiella oxytoca	Klebsiella oxytoca 2	25
N3_176	N3_176_014G1	14	N3_176_014G1_2_Klebsiella_oxytoca_56_114_partial	83.18	1.88	5850476	113.743	0.549996	TRUE	S2_010_011G1_3_Klebsiella_oxytoca-rel_55_531	TRUE	Klebsiella	Klebsiella oxytoca	Klebsiella oxytoca 2	25
N3_176	N3_176_013G1	13	N3_176_013G1_1_Klebsiella_oxytoca_55_255_partial	81.93	1.02	5637240	217.214	0.552904	TRUE	S2_010_011G1_3_Klebsiella_oxytoca-rel_55_531	TRUE	Klebsiella	Klebsiella oxytoca	Klebsiella oxytoca 2	25
N3_176	N3_176_015G1	15	N3_176_015G1_3_Klebsiella_oxytoca_56_99_partial	81.93	1.02	5676112	97.4323	0.555675	TRUE	S2_010_011G1_3_Klebsiella_oxytoca-rel_55_531	TRUE	Klebsiella	Klebsiella oxytoca	Klebsiella oxytoca 2	25
N1_009	N1_009_016G1	16	N1_009_016G1_Klebsiella_oxytoca	79.81	0	6526275	90.0045	0.541297	TRUE	S2_010_011G1_3_Klebsiella_oxytoca-rel_55_531	TRUE	Klebsiella	Klebsiella oxytoca	Klebsiella oxytoca 2	25
N1_019	N1_019_011G1	11	N1_019_011G1_Enterococcus_faecium	99.63	0	2672554	389.257	0.366356	TRUE	N1_023_055G1_Enterococcus_faecium_38_17	TRUE	Enterococcus	Enterococcus faecium	Enterococcus faecium 2	22
N1_019	N1_019_012G1	12	N1_019_012G1_Enterococcus_faecium	99.63	0	2668929	489.183	0.368525	TRUE	N1_023_055G1_Enterococcus_faecium_38_17	TRUE	Enterococcus	Enterococcus faecium	Enterococcus faecium 2	22
N1_019	N1_019_026G1	26	N1_019_026G1_Enterococcus_faecium	99.63	0	2669422	60.2459	0.369775	TRUE	N1_023_055G1_Enterococcus_faecium_38_17	TRUE	Enterococcus	Enterococcus faecium	Enterococcus faecium 2	22
N1_019	N1_019_027G1	27	N1_019_027G1_Enterococcus_faecium	99.63	0	2668822	138.059	0.368468	TRUE	N1_023_055G1_Enterococcus_faecium_38_17	TRUE	Enterococcus	Enterococcus faecium	Enterococcus faecium 2	22
N2_038	N2_038_036G1	36	N2_038_036G1_Enterococcus_faecium_38_16	99.63	0	2538559	16.3282	0.376738	TRUE	N1_023_055G1_Enterococcus_faecium_38_17	TRUE	Enterococcus	Enterococcus faecium	Enterococcus faecium 2	22
N2_038	N2_038_044G1	44	N2_038_044G1_Enterococcus_faecium_38_15	99.63	0	2598425	15.261	0.376416	TRUE	N1_023_055G1_Enterococcus_faecium_38_17	TRUE	Enterococcus	Enterococcus faecium	Enterococcus faecium 2	22
N2_039	N2_039_044G1	44	N2_039_044G1_Enterococcus_faecium_38_92	99.5	0	2776463	91.5768	0.364423	TRUE	N1_023_055G1_Enterococcus_faecium_38_17	TRUE	Enterococcus	Enterococcus faecium	Enterococcus faecium 2	22
N1_019	N1_019_017G1	17	N1_019_017G1_Enterococcus_faecium	99.44	0.09	2649523	20.3252	0.373106	TRUE	N1_023_055G1_Enterococcus_faecium_38_17	TRUE	Enterococcus	Enterococcus faecium	Enterococcus faecium 2	22
N1_019	N1_019_018G1	18	N1_019_018G1_Enterococcus_faecium	99.25	0	2639456	15.3724	0.371825	TRUE	N1_023_055G1_Enterococcus_faecium_38_17	TRUE	Enterococcus	Enterococcus faecium	Enterococcus faecium 2	22
N1_023	N1_023_055G1	55	N1_023_055G1_Enterococcus_faecium_38_17	99.25	0.19	2798337	17.4227	0.370822	TRUE	N1_023_055G1_Enterococcus_faecium_38_17	TRUE	Enterococcus	Enterococcus faecium	Enterococcus faecium 2	22
N1_023	N1_023_042G1	42	N1_023_042G1_Unknown_bin_8_refined-1	98.28	0	2711572	70.7031	0.370585	TRUE	N1_023_055G1_Enterococcus_faecium_38_17	TRUE	Enterococcus	Enterococcus faecium	Enterococcus faecium 2	22
N1_023	N1_023_050G1	50	N1_023_050G1_Enterococcus_faecium_38_24	98.28	0	2802929	24.9851	0.374457	TRUE	N1_023_055G1_Enterococcus_faecium_38_17	TRUE	Enterococcus	Enterococcus faecium	Enterococcus faecium 2	22
N2_060	N2_060_011G1	11	N2_060_011G1_Enterococcus_faecium_38_17	98.28	0	2794627	20.8013	0.36583	TRUE	N1_023_055G1_Enterococcus_faecium_38_17	TRUE	Enterococcus	Enterococcus faecium	Enterococcus faecium 2	22
N2_060	N2_060_013G1	13	N2_060_013G1_Enterococcus_faecium_38_19	98.28	0	2731093	18.6884	0.367287	TRUE	N1_023_055G1_Enterococcus_faecium_38_17	TRUE	Enterococcus	Enterococcus faecium	Enterococcus faecium 2	22
N3_172	N3_172_053G1	53	N3_172_053G1_8_Enterococcus_faecium_38_11	98.28	0	2685840	10.9325	0.365173	TRUE	N1_023_055G1_Enterococcus_faecium_38_17	TRUE	Enterococcus	Enterococcus faecium	Enterococcus faecium 2	22
N1_019	N1_019_014G1	14	N1_019_014G1_Enterococcus_faecium	98.11	0.22	2525795	9.55982	0.374818	TRUE	N1_023_055G1_Enterococcus_faecium_38_17	TRUE	Enterococcus	Enterococcus faecium	Enterococcus faecium 2	22
N1_019	N1_019_057G1	57	N1_019_057G1_Enterococcus_faecium	94.01	1.3	2397018	8.55541	0.375472	TRUE	N1_023_055G1_Enterococcus_faecium_38_17	TRUE	Enterococcus	Enterococcus faecium	Enterococcus faecium 2	22
N2_060	N2_060_019G1	19	N2_060_019G1_Enterococcus_faecium_38_10_refined	93.1	0.86	2679437	9.06297	0.377094	TRUE	N1_023_055G1_Enterococcus_faecium_38_17	TRUE	Enterococcus	Enterococcus faecium	Enterococcus faecium 2	22
N1_019	N1_019_020G1	20	N1_019_020G1_Enterococcus_faecium	90.67	0.47	2317193	9.20041	0.378291	TRUE	N1_023_055G1_Enterococcus_faecium_38_17	TRUE	Enterococcus	Enterococcus faecium	Enterococcus faecium 2	22
N2_038	N2_038_039G1	39	N2_038_039G1_Enterococcus_faecium_38_7	90.67	3.59	2561655	6.31452	0.376772	FALSE	N1_023_055G1_Enterococcus_faecium_38_17	TRUE	Enterococcus	Enterococcus faecium	Enterococcus faecium 2	22
N1_019	N1_019_013G1	13	N1_019_013G1_Enterococcus_faecium	85.25	1.25	2231439	8.79871	0.379712	TRUE	N1_023_055G1_Enterococcus_faecium_38_17	TRUE	Enterococcus	Enterococcus faecium	Enterococcus faecium 2	22
N1_019	N1_019_019G1	19	N1_019_019G1_Enterococcus_faecium	67.86	0.94	1671244	7.07511	0.380176	FALSE	N1_023_055G1_Enterococcus_faecium_38_17	TRUE	Enterococcus	Enterococcus faecium	Enterococcus faecium 2	22
N2_035	N2_035_025G1	25	N2_035_025G1_Clostridiales_35_18	100	0	2147326	18.8551	0.350462	TRUE	N2_071_023G1_Peptostreptococcus_sp_36_15	TRUE	Peptostreptococcus	Peptostreptococcus sp	Peptostreptococcus sp	22
N2_065	N2_065_059G1	59	N2_065_059G1_Peptostreptococcus_anaerobius_36_11	100	0	1897366	11.0292	0.352135	TRUE	N2_071_023G1_Peptostreptococcus_sp_36_15	TRUE	Peptostreptococcus	Peptostreptococcus sp	Peptostreptococcus sp	22
N2_071	N2_071_023G1	23	N2_071_023G1_Peptostreptococcus_sp_36_15	100	0	2234543	13.486	0.36638	TRUE	N2_071_023G1_Peptostreptococcus_sp_36_15	TRUE	Peptostreptococcus	Peptostreptococcus sp	Peptostreptococcus sp	22
N2_071	N2_071_025G1	25	N2_071_025G1_Clostridia_36_18	100	0	2166413	18.3402	0.349925	TRUE	N2_071_023G1_Peptostreptococcus_sp_36_15	TRUE	Peptostreptococcus	Peptostreptococcus sp	Peptostreptococcus sp	22
N2_071	N2_071_027G1	27	N2_071_027G1_Clostridiales_35_12	100	0	2150891	13.197	0.34295	TRUE	N2_071_023G1_Peptostreptococcus_sp_36_15	TRUE	Peptostreptococcus	Peptostreptococcus sp	Peptostreptococcus sp	22
N3_174	N3_174_017G1	17	N3_174_017G1_2_Peptostreptococcus_anaerobius_CAG621-rel_36_16	100	0	1956557	25.6322	0.351469	TRUE	N2_071_023G1_Peptostreptococcus_sp_36_15	TRUE	Peptostreptococcus	Peptostreptococcus sp	Peptostreptococcus sp	22
N3_174	N3_174_034G1	34	N3_174_034G1_5_Peptostreptococcus_anaerobius_CAG621-rel_36_9	100	0	1893151	9.53849	0.350899	TRUE	N2_071_023G1_Peptostreptococcus_sp_36_15	TRUE	Peptostreptococcus	Peptostreptococcus sp	Peptostreptococcus sp	22
N3_174	N3_174_023G1	23	N3_174_023G1_4_Peptostreptococcus_anaerobius_CAG621-rel_36_10	100	0.16	1898862	10.1685	0.355995	TRUE	N2_071_023G1_Peptostreptococcus_sp_36_15	TRUE	Peptostreptococcus	Peptostreptococcus sp	Peptostreptococcus sp	22
N2_038	N2_038_018G1	18	N2_038_018G1_Peptostreptococcus_36_19	99.3	0	1935129	17.7204	0.349569	TRUE	N2_071_023G1_Peptostreptococcus_sp_36_15	TRUE	Peptostreptococcus	Peptostreptococcus sp	Peptostreptococcus sp	22
N2_039	N2_039_018G1	18	N2_039_018G1_Peptostreptococcus_36_23	99.3	0	2055192	24.5525	0.349351	TRUE	N2_071_023G1_Peptostreptococcus_sp_36_15	TRUE	Peptostreptococcus	Peptostreptococcus sp	Peptostreptococcus sp	22
N2_039	N2_039_020G1	20	N2_039_020G1_Peptostreptococcus_36_38	99.3	0	2074942	39.4352	0.349977	TRUE	N2_071_023G1_Peptostreptococcus_sp_36_15	TRUE	Peptostreptococcus	Peptostreptococcus sp	Peptostreptococcus sp	22
N2_038	N2_038_036G1	36	N2_038_036G1_Peptostreptococcus_36_37	97.9	0	1915392	36.2842	0.347896	TRUE	N2_071_023G1_Peptostreptococcus_sp_36_15	TRUE	Peptostreptococcus	Peptostreptococcus sp	Peptostreptococcus sp	22
N2_071	N2_071_030G1	30	N2_071_030G1_Peptostreptococcus_36_19	97.9	0	1980230	20.2997	0.351582	TRUE	N2_071_023G1_Peptostreptococcus_sp_36_15	TRUE	Peptostreptococcus	Peptostreptococcus sp	Peptostreptococcus sp	22
N2_039	N2_039_021G1	21	N2_039_021G1_Peptostreptococcus_anaerobius-related_36_27	97.9	0.7	2248647	22.9591	0.343911	TRUE	N2_071_023G1_Peptostreptococcus_sp_36_15	TRUE	Peptostreptococcus	Peptostreptococcus sp	Peptostreptococcus sp	22
N3_174	N3_174_021G1	21	N3_174_021G1_3_Peptostreptococcus_anaerobius_CAG621-rel_36_9	97.41	1.72	1723594	8.00026	0.358126	FALSE	N2_071_023G1_Peptostreptococcus_sp_36_15	TRUE	Peptostreptococcus	Peptostreptococcus sp	Peptostreptococcus sp	22
N1_023	N1_023_042G1	42	N1_023_042G1_Peptostreptococcus_sp	96.5	0	1970547	13.2215	0.361293	TRUE	N2_071_023G1_Peptostreptococcus_sp_36_15	TRUE	Peptostreptococcus	Peptostreptococcus sp	Peptostreptococcus sp	22
N2_039	N2_039_015G1	15	N2_039_015G1_Peptostreptococcus_36_12	96.5	0	1841202	12.3946	0.356674	TRUE	N2_071_023G1_Peptostreptococcus_sp_36_15	TRUE	Peptostreptococcus	Peptostreptococcus sp	Peptostreptococcus sp	22
N2_071	N2_071_029G1	29	N2_071_029G1_Peptostreptococcus_anaerobius_36_9	89.22	0.37	1725697	7.74674	0.360911	FALSE	N2_071_023G1_Peptostreptococcus_sp_36_15	TRUE	Peptostreptococcus	Peptostreptococcus sp	Peptostreptococcus sp	22
N2_065	N2_065_052G1	52	N2_065_052G1_Peptostreptococcus_36_6	87.46	3.45	1595175	5.81184	0.358664	FALSE	N2_071_023G1_Peptostreptococcus_sp_36_15	TRUE	Peptostreptococcus	Peptostreptococcus sp	Peptostreptococcus sp	22
N2_038	N2_038_026G1	26	N2_038_026G1_Peptostreptococcus_anaerobius_36_6	83.08	2.59	1516821	6.30318	0.362489	FALSE	N2_071_023G1_Peptostreptococcus_sp_36_15	TRUE	Peptostreptococcus	Peptostreptococcus sp	Peptostreptococcus sp	22
N2_038	N2_038_020G1	20	N2_038_020G1_Peptostreptococcus_35_7	76.28	1.35	1371153	6.37862	0.356965	FALSE	N2_071_023G1_Peptostreptococcus_sp_36_15	TRUE	Peptostreptococcus	Peptostreptococcus sp	Peptostreptococcus sp	22
N2_038	N2_038_011G1	11	N2_038_011G1_Peptostreptococcus_36_6	66.24	2.4	1279216	5.74839	0.357591	FALSE	N2_071_023G1_Peptostreptococcus_sp_36_15	TRUE	Peptostreptococcus	Peptostreptococcus sp	Peptostreptococcus sp	22
N1_021	N1_021_017G1	17	N1_021_017G1_Staphylococcus_aureus-a	99.43	0.33	2688207	31.5203	0.325829	TRUE	N1_021_013G1_Staphylococcus_aureus-a	TRUE	Staphylococcus	Staphylococcus aureus	Staphylococcus aureus	21
N1_021	N1_021_023G1	23	N1_021_023G1_Staphylococcus_aureus-a	99.42	0.35	2680679	18.8104	0.321968	TRUE	N1_021_013G1_Staphylococcus_aureus-a	TRUE	Staphylococcus	Staphylococcus aureus	Staphylococcus aureus	21
N1_021	N1_021_012G1	12	N1_021_012G1_Staphylococcus_aureus-a	99.4	0.22	2702871	246.955	0.325103	TRUE	N1_021_013G1_Staphylococcus_aureus-a	TRUE	Staphylococcus	Staphylococcus aureus	Staphylococcus aureus	21
N1_021	N1_021_013G1	13	N1_021_013G1_Staphylococcus_aureus-a	99.4	0.22	2705648	410.62	0.323396	TRUE	N1_021_013G1_Staphylococcus_aureus-a	TRUE	Staphylococcus	Staphylococcus aureus	Staphylococcus aureus	21
N1_021	N1_021_016G1	16	N1_021_016G1_Staphylococcus_aureus-a	99.35	0.31	2693512	69.384	0.325661	TRUE	N1_021_013G1_Staphylococcus_aureus-a	TRUE	Staphylococcus	Staphylococcus aureus	Staphylococcus aureus	21
N1_019	N1_019_012G1	12	N1_019_012G1_Staphylococcus_aureus	99.34	0.22	2697393	162.483	0.327963	TRUE	N1_021_013G1_Staphylococcus_aureus-a	TRUE	Staphylococcus	Staphylococcus aureus	Staphylococcus aureus	21
N1_019	N1_019_011G1	11	N1_019_011G1_Staphylococcus_aureus	99.34	0.43	2689557	44.3812	0.330124	TRUE	N1_021_013G1_Staphylococcus_aureus-a	TRUE	Staphylococcus	Staphylococcus aureus	Staphylococcus aureus	21
N1_021	N1_021_027G1	27	N1_021_027G1_Staphylococcus_aureus-a	99.33	0.48	2677926	17.5644	0.323348	TRUE	N1_021_013G1_Staphylococcus_aureus-a	TRUE	Staphylococcus	Staphylococcus aureus	Staphylococcus aureus	21
N1_021	N1_021_015G1	15	N1_021_015G1_Staphylococcus_aureus-a	99.12	0.35	2684777	66.1811	0.323733	TRUE	N1_021_013G1_Staphylococcus_aureus-a	TRUE	Staphylococcus	Staphylococcus aureus	Staphylococcus aureus	21
N1_021	N1_021_021G1	21	N1_021_021G1_Staphylococcus_aureus-a	98.61	0.99	2599118	13.2856	0.323307	TRUE	N1_021_013G1_Staphylococcus_aureus-a	TRUE	Staphylococcus	Staphylococcus aureus	Staphylococcus aureus	21
N1_003	N1_003_017G1	17	N1_003_017G1_Unknown_bin_5	98.33	0.17	2689227	11.4999	0.320743	TRUE	N1_021_013G1_Staphylococcus_aureus-a	TRUE	Staphylococcus	Staphylococcus aureus	Staphylococcus aureus	21
N1_003	N1_003_019G1	19	N1_003_019G1_Staphylococcus_aureus_33_17	95.45	0	2750202	16.6389	0.324431	TRUE	N1_021_013G1_Staphylococcus_aureus-a	TRUE	Staphylococcus	Staphylococcus aureus	Staphylococcus aureus	21
N1_021	N1_021_019G1	19	N1_021_019G1_Staphylococcus_aureus-a	94.7	0.37	2468216	11.2374	0.325455	TRUE	N1_021_013G1_Staphylococcus_aureus-a	TRUE	Staphylococcus	Staphylococcus aureus	Staphylococcus aureus	21
N1_019	N1_019_019G1	19	N1_019_019G1_Staphylococcus_aureus	91.35	0.54	2465591	9.54069	0.325986	TRUE	N1_021_013G1_Staphylococcus_aureus-a	TRUE	Staphylococcus	Staphylococcus aureus	Staphylococcus aureus	21
N1_019	N1_019_018G1	18	N1_019_018G1_Staphylococcus_aureus	89.26	1.23	2281646	9.81309	0.328085	TRUE	N1_021_013G1_Staphylococcus_aureus-a	TRUE	Staphylococcus	Staphylococcus aureus	Staphylococcus aureus	21
N1_019	N1_019_017G1	17	N1_019_017G1_Staphylococcus_aureus	88.92	1.35	2266875	11.2497	0.330413	TRUE	N1_021_013G1_Staphylococcus_aureus-a	TRUE	Staphylococcus	Staphylococcus aureus	Staphylococcus aureus	21
N1_021	N1_021_018G1	18	N1_021_018G1_Staphylococcus_aureus-a	74.5	1.09	1957953	8.14313	0.325959	FALSE	N1_021_013G1_Staphylococcus_aureus-a	TRUE	Staphylococcus	Staphylococcus aureus	Staphylococcus aureus	21
N1_003	N1_003_078G1	78	N1_003_078G1_Unknown_bin_5	73.29	1.42	1998506	7.42318	0.326743	FALSE	N1_021_013G1_Staphylococcus_aureus-a	TRUE	Staphylococcus	Staphylococcus aureus	Staphylococcus aureus	21
N1_023	N1_023_013G1	13	N1_023_013G1_Unknown_bin_2_refined-c	67.59	0	1807390	86.1217	0.318544	FALSE	N1_021_013G1_Staphylococcus_aureus-a	TRUE	Staphylococcus	Staphylococcus aureus	Staphylococcus aureus	21
N1_019	N1_019_014G1	14	N1_019_014G1_Staphylococcus_aureus	59.68	0.83	1686041	7.13229	0.328545	FALSE	N1_021_013G1_Staphylococcus_aureus-a	TRUE	Staphylococcus	Staphylococcus aureus	Staphylococcus aureus	21
N1_003	N1_003_086G1	86	N1_003_086G1_Unknown_bin_5	52.23	0.32	1489570	6.57665	0.329548	FALSE	N1_021_013G1_Staphylococcus_aureus-a	TRUE	Staphylococcus	Staphylococcus aureus	Staphylococcus aureus	21
N2_066	N2_066_021G1	21	N2_066_021G1_Enterobacter_56_65	99.66	0	4800337	68.6837	0.55198	TRUE	N2_066_048G1_Enterobacter_56_439	TRUE	Enterobacter	Enterobacter sp	Enterobacter sp	20
N2_066	N2_066_031G1	31	N2_066_031G1_Enterobacter_56_149	99.66	0	4794356	159.947	0.55268	TRUE	N2_066_048G1_Enterobacter_56_439	TRUE	Enterobacter	Enterobacter sp	Enterobacter sp	20
N2_066	N2_066_033G1	33	N2_066_033G1_Enterobacter_56_383	99.66	0	5010637	426.193	0.542799	TRUE	N2_066_048G1_Enterobacter_56_439	TRUE	Enterobacter	Enterobacter sp	Enterobacter sp	20
N2_066	N2_066_037G1	37	N2_066_037G1_Enterobacter_56_345	99.66	0	4770336	351.575	0.555429	TRUE	N2_066_048G1_Enterobacter_56_439	TRUE	Enterobacter	Enterobacter sp	Enterobacter sp	20
N2_066	N2_066_048G1	48	N2_066_048G1_Enterobacter_56_439	99.66	0	5037198	470.144	0.545343	TRUE	N2_066_048G1_Enterobacter_56_439	TRUE	Enterobacter	Enterobacter sp	Enterobacter sp	20
N2_066	N2_066_050G1	50	N2_066_050G1_Enterobacter_56_250	97.93	0	4840239	254.837	0.550144	TRUE	N2_066_048G1_Enterobacter_56_439	TRUE	Enterobacter	Enterobacter sp	Enterobacter sp	20
N2_066	N2_066_024G1	24	N2_066_024G1_Enterobacter_56_246	95.39	0	4871646	246.836	0.550268	TRUE	N2_066_048G1_Enterobacter_56_439	TRUE	Enterobacter	Enterobacter sp	Enterobacter sp	20
N2_066	N2_066_064G1	64	N2_066_064G1_Enterobacter_56_141_refined	94.48	2.9	4932034	137.781	0.562229	FALSE	N2_066_048G1_Enterobacter_56_439	TRUE	Enterobacter	Enterobacter sp	Enterobacter sp	20
N1_017	N1_017_010G1	10	N1_017_010G1_Enterobacter_sp-A_refined-B	94.04	0.16	4388203	583.592	0.554891	TRUE	N2_066_048G1_Enterobacter_56_439	TRUE	Enterobacter	Enterobacter sp	Enterobacter sp	20
N3_178	N3_178_011G1	11	N3_178_011G1_1_Enterobacter_rel_to_cloacae_54_482_partial	92.02	0.16	5172700	520.711	0.540883	TRUE	N2_066_048G1_Enterobacter_56_439	TRUE	Enterobacter	Enterobacter sp	Enterobacter sp	20
N3_175	N3_175_017G1	17	N3_175_017G1_1_Enterobacteriales_cloacae-rel_56_82_partial	89.76	1.88	5027138	80.3871	0.542063	TRUE	N2_066_048G1_Enterobacter_56_439	TRUE	Enterobacter	Enterobacter sp	Enterobacter sp	20
N3_177	N3_177_018G1	18	N3_177_018G1_2_Enterobacter_cloacae-rel_55_179_partial	88.06	0.47	4597281	161.004	0.546485	TRUE	N2_066_048G1_Enterobacter_56_439	TRUE	Enterobacter	Enterobacter sp	Enterobacter sp	20
N1_017	N1_017_011G1	11	N1_017_011G1_Enterobacter_sp-A_refined-B	85.38	0	4324212	328.011	0.558693	TRUE	N2_066_048G1_Enterobacter_56_439	TRUE	Enterobacter	Enterobacter sp	Enterobacter sp	20
N3_175	N3_175_019G1	19	N3_175_019G1_3_Enterobacter_cloacae-rel_56_126_partial	82.87	0.16	4795056	117.941	0.551802	TRUE	N2_066_048G1_Enterobacter_56_439	TRUE	Enterobacter	Enterobacter sp	Enterobacter sp	20
N3_178	N3_178_012G1	12	N3_178_012G1_3_Enterobacter-cloacae-rel_55_539	77.16	1.91	5089809	481.177	0.552281	TRUE	N2_066_048G1_Enterobacter_56_439	TRUE	Enterobacter	Enterobacter sp	Enterobacter sp	20
N3_178	N3_178_013G1	13	N3_178_013G1_4_Enterobacter_cloacae-rel_56_165_partial	77.07	1.72	5103873	148.177	0.551462	TRUE	N2_066_048G1_Enterobacter_56_439	TRUE	Enterobacter	Enterobacter sp	Enterobacter sp	20
N3_178	N3_178_014G1	14	N3_178_014G1_5_Enterobacter_cloacae-rel_56_185_partial_refined	74.19	0.86	4818428	152.267	0.555038	FALSE	N2_066_048G1_Enterobacter_56_439	TRUE	Enterobacter	Enterobacter sp	Enterobacter sp	20
N3_178	N3_178_011G2	11	N3_178_011G2_2_Enterobacter_cloacae-rel_56_233_partial	69.13	2.51	4996358	210.612	0.55467	FALSE	N2_066_048G1_Enterobacter_56_439	TRUE	Enterobacter	Enterobacter sp	Enterobacter sp	20
N2_066	N2_066_060G1	60	N2_066_060G1_Enterobacter_56_267	66.11	1.72	4585947	264.648	0.560836	FALSE	N2_066_048G1_Enterobacter_56_439	TRUE	Enterobacter	Enterobacter sp	Enterobacter sp	20
N3_178	N3_178_014G2	14	N3_178_014G2_6_Enterobacter_cloacae-rel_55_31_partial_refined	56.35	0	4691442	29.5885	0.558826	FALSE	N2_066_048G1_Enterobacter_56_439	TRUE	Enterobacter	Enterobacter sp	Enterobacter sp	20
N1_004	N1_004_009G1	9	N1_004_009G1_Pseudomonas_aeruginosa	98.28	0	6721248	426.66	0.651013	TRUE	N3_173_039G1_6_Pseudomonas_aeruginosa_65_49	TRUE	Pseudomonas	Pseudomonas aeruginosa	Pseudomonas aeruginosa	20
N1_004	N1_004_010G1	10	N1_004_010G1_Pseudomonas_aeruginosa	98.28	0	6726780	296.566	0.653088	TRUE	N3_173_039G1_6_Pseudomonas_aeruginosa_65_49	TRUE	Pseudomonas	Pseudomonas aeruginosa	Pseudomonas aeruginosa	20
N1_004	N1_004_012G1	12	N1_004_012G1_Pseudomonas_aeruginosa	98.28	0	6719334	32.7808	0.658613	TRUE	N3_173_039G1_6_Pseudomonas_aeruginosa_65_49	TRUE	Pseudomonas	Pseudomonas aeruginosa	Pseudomonas aeruginosa	20
N1_004	N1_004_014G1	14	N1_004_014G1_Pseudomonas_aeruginosa	98.28	0	6375311	15.0965	0.664377	TRUE	N3_173_039G1_6_Pseudomonas_aeruginosa_65_49	TRUE	Pseudomonas	Pseudomonas aeruginosa	Pseudomonas aeruginosa	20
N1_004	N1_004_015G1	15	N1_004_015G1_Pseudomonas_aeruginosa	98.28	0	6724359	73.6335	0.647138	TRUE	N3_173_039G1_6_Pseudomonas_aeruginosa_65_49	TRUE	Pseudomonas	Pseudomonas aeruginosa	Pseudomonas aeruginosa	20
N1_008	N1_008_028G1	28	N1_008_028G1_Pseudomonas_aeruginosa	98.28	0	6477565	38.5798	0.638812	TRUE	N3_173_039G1_6_Pseudomonas_aeruginosa_65_49	TRUE	Pseudomonas	Pseudomonas aeruginosa	Pseudomonas aeruginosa	20
N2_061	N2_061_007G1	7	N2_061_007G1_Pseudomonas_aeruginosa_66_38	98.28	0	6368745	38.0037	0.652556	TRUE	N3_173_039G1_6_Pseudomonas_aeruginosa_65_49	TRUE	Pseudomonas	Pseudomonas aeruginosa	Pseudomonas aeruginosa	20
N2_061	N2_061_008G1	8	N2_061_008G1_Pseudomonas_aeruginosa_66_29	98.28	0	6345885	29.0324	0.635006	TRUE	N3_173_039G1_6_Pseudomonas_aeruginosa_65_49	TRUE	Pseudomonas	Pseudomonas aeruginosa	Pseudomonas aeruginosa	20
N2_065	N2_065_009G1	9	N2_065_009G1_Pseudomonas_aeruginosa_66_28	98.28	0	6723958	28.0583	0.65294	TRUE	N3_173_039G1_6_Pseudomonas_aeruginosa_65_49	TRUE	Pseudomonas	Pseudomonas aeruginosa	Pseudomonas aeruginosa	20
N2_065	N2_065_011G1	11	N2_065_011G1_Pseudomonas_aeruginosa_66_63	98.28	0	6739375	66.4477	0.652264	TRUE	N3_173_039G1_6_Pseudomonas_aeruginosa_65_49	TRUE	Pseudomonas	Pseudomonas aeruginosa	Pseudomonas aeruginosa	20
N3_173	N3_173_039G1	39	N3_173_039G1_6_Pseudomonas_aeruginosa_65_49	98.28	0	6813549	58.5506	0.640898	TRUE	N3_173_039G1_6_Pseudomonas_aeruginosa_65_49	TRUE	Pseudomonas	Pseudomonas aeruginosa	Pseudomonas aeruginosa	20
N1_014	N1_014_006G1	6	N1_014_006G1_Pseudomonas_aeruginosa	98.28	1.72	6786499	90.3046	0.628883	TRUE	N3_173_039G1_6_Pseudomonas_aeruginosa_65_49	TRUE	Pseudomonas	Pseudomonas aeruginosa	Pseudomonas aeruginosa	20
N1_004	N1_004_013G1	13	N1_004_013G1_Pseudomonas_aeruginosa	94.83	0	6307491	17.0257	0.662494	TRUE	N3_173_039G1_6_Pseudomonas_aeruginosa_65_49	TRUE	Pseudomonas	Pseudomonas aeruginosa	Pseudomonas aeruginosa	20
N1_018	N1_018_016G1	16	N1_018_016G1_Pseudomonas_aeruginosa	94.67	0	6083397	19.153	0.66103	TRUE	N3_173_039G1_6_Pseudomonas_aeruginosa_65_49	TRUE	Pseudomonas	Pseudomonas aeruginosa	Pseudomonas aeruginosa	20
N3_175	N3_175_019G1	19	N3_175_019G1_3_Pseudomonas_aeruginosa_rel_66_7	88.48	3.61	5339369	7.11745	0.661331	FALSE	N3_173_039G1_6_Pseudomonas_aeruginosa_65_49	TRUE	Pseudomonas	Pseudomonas aeruginosa	Pseudomonas aeruginosa	20
N3_175	N3_175_046G1	46	N3_175_046G1_7_Pseudomonas_aeruginosa_66_6	81.9	0.5	5349726	6.42514	0.661615	FALSE	N3_173_039G1_6_Pseudomonas_aeruginosa_65_49	TRUE	Pseudomonas	Pseudomonas aeruginosa	Pseudomonas aeruginosa	20
N1_023	N1_023_015G1	15	N1_023_015G1_Pseudomonas_aeruginosa	80.43	1.42	4877887	8.63449	0.660448	TRUE	N3_173_039G1_6_Pseudomonas_aeruginosa_65_49	TRUE	Pseudomonas	Pseudomonas aeruginosa	Pseudomonas aeruginosa	20
N1_018	N1_018_013G1	13	N1_018_013G1_Pseudomonas_aeruginosa	78.53	1.72	4321596	15.5092	0.66269	TRUE	N3_173_039G1_6_Pseudomonas_aeruginosa_65_49	TRUE	Pseudomonas	Pseudomonas aeruginosa	Pseudomonas aeruginosa	20
N1_018	N1_018_011G1	11	N1_018_011G1_Pseudomonas_aeruginosa	72.83	1.88	4250807	16.9278	0.657232	FALSE	N3_173_039G1_6_Pseudomonas_aeruginosa_65_49	TRUE	Pseudomonas	Pseudomonas aeruginosa	Pseudomonas aeruginosa	20
N2_064	N2_064_025G1	25	N2_064_025G1_Pseudomonas_aeruginosa_66_5	60.96	1.67	3708001	5.22174	0.659585	FALSE	N3_173_039G1_6_Pseudomonas_aeruginosa_65_49	TRUE	Pseudomonas	Pseudomonas aeruginosa	Pseudomonas aeruginosa	20
N2_064	N2_064_027G1	27	N2_064_027G1_Bifidobacterium_scardovii_65_15_refined	100	0	3117185	15.1334	0.644972	TRUE	N2_064_027G1_Bifidobacterium_scardovii_65_15_refined	TRUE	Bifidobacterium	Bifidobacterium scardovii	Bifidobacterium scardovii	19
N2_064	N2_064_031G1	31	N2_064_031G1_Bifidobacterium_scardovii_65_14_refined	100	0	3093597	13.9648	0.652775	TRUE	N2_064_027G1_Bifidobacterium_scardovii_65_15_refined	TRUE	Bifidobacterium	Bifidobacterium scardovii	Bifidobacterium scardovii	19
N2_064	N2_064_036G1	36	N2_064_036G1_Bifidobacterium_scardovii_65_66_refined	100	0	3084439	68.5965	0.641198	TRUE	N2_064_027G1_Bifidobacterium_scardovii_65_15_refined	TRUE	Bifidobacterium	Bifidobacterium scardovii	Bifidobacterium scardovii	19
N2_064	N2_064_043G1	43	N2_064_043G1_Bifidobacterium_scardovii_65_175_refined	100	0	3108676	187.757	0.640433	TRUE	N2_064_027G1_Bifidobacterium_scardovii_65_15_refined	TRUE	Bifidobacterium	Bifidobacterium scardovii	Bifidobacterium scardovii	19
N2_071	N2_071_008G1	8	N2_071_008G1_Bifidobacterium_scardovii_65_30_refined	100	0	3062817	30.4982	0.642129	TRUE	N2_064_027G1_Bifidobacterium_scardovii_65_15_refined	TRUE	Bifidobacterium	Bifidobacterium scardovii	Bifidobacterium scardovii	19
N2_071	N2_071_013G1	13	N2_071_013G1_Bifidobacterium_scardovii_65_244_refined	100	0.16	3080397	250.697	0.641153	TRUE	N2_064_027G1_Bifidobacterium_scardovii_65_15_refined	TRUE	Bifidobacterium	Bifidobacterium scardovii	Bifidobacterium scardovii	19
N2_071	N2_071_015G1	15	N2_071_015G1_Bifidobacterium_scardovii_65_184_refined	100	0.16	3057203	192.594	0.648206	TRUE	N2_064_027G1_Bifidobacterium_scardovii_65_15_refined	TRUE	Bifidobacterium	Bifidobacterium scardovii	Bifidobacterium scardovii	19
N2_071	N2_071_017G1	17	N2_071_017G1_Bifidobacterium_scardovii_65_200_refined	100	0.16	3072488	204.683	0.645839	TRUE	N2_064_027G1_Bifidobacterium_scardovii_65_15_refined	TRUE	Bifidobacterium	Bifidobacterium scardovii	Bifidobacterium scardovii	19
N2_071	N2_071_019G1	19	N2_071_019G1_Bifidobacterium_scardovii_65_86_refined	100	0.16	3053300	87.3095	0.649556	TRUE	N2_064_027G1_Bifidobacterium_scardovii_65_15_refined	TRUE	Bifidobacterium	Bifidobacterium scardovii	Bifidobacterium scardovii	19
N2_071	N2_071_027G1	27	N2_071_027G1_Bifidobacterium_scardovii_65_27_refined	100	0.16	3121457	27.9102	0.64427	TRUE	N2_064_027G1_Bifidobacterium_scardovii_65_15_refined	TRUE	Bifidobacterium	Bifidobacterium scardovii	Bifidobacterium scardovii	19
N2_071	N2_071_021G1	21	N2_071_021G1_Bifidobacterium_scardovii_65_102_refined	100	0.31	3083872	102.518	0.64465	TRUE	N2_064_027G1_Bifidobacterium_scardovii_65_15_refined	TRUE	Bifidobacterium	Bifidobacterium scardovii	Bifidobacterium scardovii	19
N2_071	N2_071_025G1	25	N2_071_025G1_Bifidobacterium_scardovii_65_73_refined	99.69	2.04	3086843	71.6748	0.641864	TRUE	N2_064_027G1_Bifidobacterium_scardovii_65_15_refined	TRUE	Bifidobacterium	Bifidobacterium scardovii	Bifidobacterium scardovii	19
N2_071	N2_071_010G1	10	N2_071_010G1_Bifidobacterium_scardovii_65_254_refined	99.14	0.16	3071180	259.51	0.64425	TRUE	N2_064_027G1_Bifidobacterium_scardovii_65_15_refined	TRUE	Bifidobacterium	Bifidobacterium scardovii	Bifidobacterium scardovii	19
N2_035	N2_035_025G1	25	N2_035_025G1_Bifidobacterium_scardovii_65_65_refined	97.81	2.04	3021355	69.5974	0.645419	TRUE	N2_064_027G1_Bifidobacterium_scardovii_65_15_refined	TRUE	Bifidobacterium	Bifidobacterium scardovii	Bifidobacterium scardovii	19
N2_071	N2_071_029G1	29	N2_071_029G1_Bifidobacterium_scardovii_65_30_refined	96.55	2.04	2941681	30.2163	0.649597	TRUE	N2_064_027G1_Bifidobacterium_scardovii_65_15_refined	TRUE	Bifidobacterium	Bifidobacterium scardovii	Bifidobacterium scardovii	19
N2_071	N2_071_023G1	23	N2_071_023G1_Bifidobacterium_scardovii_65_10_refined	95.69	1.33	2871985	9.18933	0.655966	TRUE	N2_064_027G1_Bifidobacterium_scardovii_65_15_refined	TRUE	Bifidobacterium	Bifidobacterium scardovii	Bifidobacterium scardovii	19
N2_060	N2_060_019G1	19	N1_017_009G1_Staphylococcus_epidermidis_refined-D	94.91	3.45	2936090	22.5455	0.65338	FALSE	N2_064_027G1_Bifidobacterium_scardovii_65_15_refined	TRUE	Bifidobacterium	Bifidobacterium scardovii	Bifidobacterium scardovii	19
N2_071	N2_071_030G1	30	N2_071_030G1_Bifidobacterium_scardovii_65_21_refined	93.73	2.74	2894454	20.7976	0.649383	FALSE	N2_064_027G1_Bifidobacterium_scardovii_65_15_refined	TRUE	Bifidobacterium	Bifidobacterium scardovii	Bifidobacterium scardovii	19
N2_060	N2_060_021G1	21	N2_060_021G1_Bifidobacterium_scardovii_65_6	70.3	2.04	2443002	6.1504	0.650521	FALSE	N2_064_027G1_Bifidobacterium_scardovii_65_15_refined	TRUE	Bifidobacterium	Bifidobacterium scardovii	Bifidobacterium scardovii	19
N2_039	N2_039_018G1	18	N2_039_018G1_Enterobacter_cloacae_56_86	99.45	0.78	4805509	90.2921	0.541898	TRUE	N2_039_018G1_Enterobacter_cloacae_56_86	TRUE	Enterobacter	Enterobacter cloacae	Enterobacter cloacae 6	18
N2_039	N2_039_015G1	15	N2_039_015G1_Enterobacter_cloacae_56_39	99.36	1.53	4823458	25.2888	0.538781	TRUE	N2_039_018G1_Enterobacter_cloacae_56_86	TRUE	Enterobacter	Enterobacter cloacae	Enterobacter cloacae 6	18
N2_039	N2_039_037G1	37	N2_039_037G1_Enterobacter_cloacae_55_549	99.23	0.92	4803833	601.263	0.531983	TRUE	N2_039_018G1_Enterobacter_cloacae_56_86	TRUE	Enterobacter	Enterobacter cloacae	Enterobacter cloacae 6	18
N2_039	N2_039_021G1	21	N2_039_021G1_Enterobacter_cloacae_56_176	99.01	1.35	4808481	243.242	0.539954	TRUE	N2_039_018G1_Enterobacter_cloacae_56_86	TRUE	Enterobacter	Enterobacter cloacae	Enterobacter cloacae 6	18
N2_039	N2_039_035G1	35	N2_039_035G1_Enterobacter_cloacae_56_794	98.94	0.58	4752090	835.109	0.532206	TRUE	N2_039_018G1_Enterobacter_cloacae_56_86	TRUE	Enterobacter	Enterobacter cloacae	Enterobacter cloacae 6	18
N2_038	N2_038_018G1	18	N2_038_018G1_Enterobacter_cloacae-related_56_21	98.5	1.21	4667693	28.7261	0.546347	TRUE	N2_039_018G1_Enterobacter_cloacae_56_86	TRUE	Enterobacter	Enterobacter cloacae	Enterobacter cloacae 6	18
N2_061	N2_061_019G1	19	N2_061_019G1_Enterobacter_cloacae_55_37	97.93	0	4790137	37.9337	0.548389	TRUE	N2_039_018G1_Enterobacter_cloacae_56_86	TRUE	Enterobacter	Enterobacter cloacae	Enterobacter cloacae 6	18
N2_061	N2_061_021G1	21	N2_061_021G1_Enterobacter_cloacae_55_89	97.93	0	4901334	100.279	0.541629	TRUE	N2_039_018G1_Enterobacter_cloacae_56_86	TRUE	Enterobacter	Enterobacter cloacae	Enterobacter cloacae 6	18
N2_061	N2_061_082G1	82	N2_061_082G1_Enterobacter_cloacae_55_244	97.93	0	4866806	281.66	0.54406	TRUE	N2_039_018G1_Enterobacter_cloacae_56_86	TRUE	Enterobacter	Enterobacter cloacae	Enterobacter cloacae 6	18
N2_061	N2_061_015G1	15	N2_061_015G1_Enterobacter_cloacae_55_232	95.19	0.31	4875163	252.466	0.537859	TRUE	N2_039_018G1_Enterobacter_cloacae_56_86	TRUE	Enterobacter	Enterobacter cloacae	Enterobacter cloacae 6	18
N2_039	N2_039_020G1	20	N2_039_020G1_Enterobacter_cloacae_55_183_refined	93.59	3.45	4802702	190.136	0.535175	FALSE	N2_039_018G1_Enterobacter_cloacae_56_86	TRUE	Enterobacter	Enterobacter cloacae	Enterobacter cloacae 6	18
N2_038	N2_038_020G1	20	N2_038_020G1_Enterobacter_cloacae_56_16	80.54	1.72	4589979	16.0381	0.554277	TRUE	N2_039_018G1_Enterobacter_cloacae_56_86	TRUE	Enterobacter	Enterobacter cloacae	Enterobacter cloacae 6	18
N2_038	N2_038_036G1	36	N2_038_036G1_Enterobacter_cloacae_56_10	75.5	1.72	4577084	10.4128	0.558628	TRUE	N2_039_018G1_Enterobacter_cloacae_56_86	TRUE	Enterobacter	Enterobacter cloacae	Enterobacter cloacae 6	18
N3_178	N3_178_011G2	11	N3_178_011G2_2_Enterobacter_cloacae-rel_56_94_partial	67.69	2.59	4554784	83.7651	0.553222	FALSE	N2_039_018G1_Enterobacter_cloacae_56_86	TRUE	Enterobacter	Enterobacter cloacae	Enterobacter cloacae 6	18
N3_176	N3_176_038G1	38	N3_176_038G1_6_Enterobacter_cloacae-rel_56_23_parts_partial	58.55	3.61	4565058	20.8804	0.559789	FALSE	N2_039_018G1_Enterobacter_cloacae_56_86	TRUE	Enterobacter	Enterobacter cloacae	Enterobacter cloacae 6	18
N3_172	N3_172_026G1	26	N3_172_026G1_1_Enterobacter_cloacae-rel_56_68_partial	57.4	3.45	4638252	68.4209	0.555959	FALSE	N2_039_018G1_Enterobacter_cloacae_56_86	TRUE	Enterobacter	Enterobacter cloacae	Enterobacter cloacae 6	18
N2_038	N2_038_015G1	15	N2_038_015G1_Enterobacter_cloacae-related_56_7	56.69	3.45	3665709	6.31253	0.560076	FALSE	N2_039_018G1_Enterobacter_cloacae_56_86	TRUE	Enterobacter	Enterobacter cloacae	Enterobacter cloacae 6	18
N3_178	N3_178_012G1	12	N3_178_012G1_3_Enterobacter_cloacae-rel_56_33_partial	53.61	1.88	4214967	29.8489	0.555934	FALSE	N2_039_018G1_Enterobacter_cloacae_56_86	TRUE	Enterobacter	Enterobacter cloacae	Enterobacter cloacae 6	18
N2_071	N2_071_029G1	29	N2_071_029G1_Bifidobacterium_bifidum_63_100_refined	100	0.16	2362150	93.3052	0.618941	TRUE	N2_071_029G1_Bifidobacterium_bifidum_63_100_refined	TRUE	Bifidobacterium	Bifidobacterium bifidum	Bifidobacterium bifidum	16
N2_035	N2_035_027G1	27	N2_035_027G1_Bifidobacterium_bifidum_63_424	99.54	0	2245705	422.793	0.62366	TRUE	N2_071_029G1_Bifidobacterium_bifidum_63_100_refined	TRUE	Bifidobacterium	Bifidobacterium bifidum	Bifidobacterium bifidum	16
N2_035	N2_035_032G1	32	N2_035_032G1_Bifidobacterium_bifidum_63_329	99.54	0	2246642	361.851	0.625731	TRUE	N2_071_029G1_Bifidobacterium_bifidum_63_100_refined	TRUE	Bifidobacterium	Bifidobacterium bifidum	Bifidobacterium bifidum	16
N2_035	N2_035_039G1	39	N2_035_039G1_Bifidobacterium_bifidum_63_166	99.54	0	2252489	190.516	0.625331	TRUE	N2_071_029G1_Bifidobacterium_bifidum_63_100_refined	TRUE	Bifidobacterium	Bifidobacterium bifidum	Bifidobacterium bifidum	16
N2_035	N2_035_046G1	46	N2_035_046G1_Bifidobacterium_bifidum_63_129	99.54	0	2246946	136.879	0.626163	TRUE	N2_071_029G1_Bifidobacterium_bifidum_63_100_refined	TRUE	Bifidobacterium	Bifidobacterium bifidum	Bifidobacterium bifidum	16
N2_035	N2_035_053G1	53	N2_035_053G1_Bifidobacterium_bifidum_63_231	99.54	0	2247880	237.454	0.625777	TRUE	N2_071_029G1_Bifidobacterium_bifidum_63_100_refined	TRUE	Bifidobacterium	Bifidobacterium bifidum	Bifidobacterium bifidum	16
N2_071	N2_071_015G1	15	N2_071_015G1_Bifidobacterium_bifidum_63_246	99.42	0.35	2204872	258.7	0.601378	TRUE	N2_071_029G1_Bifidobacterium_bifidum_63_100_refined	TRUE	Bifidobacterium	Bifidobacterium bifidum	Bifidobacterium bifidum	16
N2_071	N2_071_010G1	10	N2_071_010G1_Bifidobacterium_bifidum_63_176	99.31	0.23	2201427	176.46	0.607097	TRUE	N2_071_029G1_Bifidobacterium_bifidum_63_100_refined	TRUE	Bifidobacterium	Bifidobacterium bifidum	Bifidobacterium bifidum	16
N2_071	N2_071_017G1	17	N2_071_017G1_Bifidobacterium_bifidum_63_310	99.31	0.23	2186172	316.128	0.615044	TRUE	N2_071_029G1_Bifidobacterium_bifidum_63_100_refined	TRUE	Bifidobacterium	Bifidobacterium bifidum	Bifidobacterium bifidum	16
N2_071	N2_071_023G1	23	N2_071_023G1_Bifidobacterium_bifidum_63_21	99.31	0.61	2164007	20.4941	0.626235	TRUE	N2_071_029G1_Bifidobacterium_bifidum_63_100_refined	TRUE	Bifidobacterium	Bifidobacterium bifidum	Bifidobacterium bifidum	16
N2_071	N2_071_019G1	19	N2_071_019G1_Bifidobacterium_bifidum_63_109	99.16	0.35	2205954	111.087	0.594525	TRUE	N2_071_029G1_Bifidobacterium_bifidum_63_100_refined	TRUE	Bifidobacterium	Bifidobacterium bifidum	Bifidobacterium bifidum	16
N2_071	N2_071_013G1	13	N2_071_013G1_Bifidobacterium_bifidum_63_160	99.08	0.23	2156074	157.297	0.625377	TRUE	N2_071_029G1_Bifidobacterium_bifidum_63_100_refined	TRUE	Bifidobacterium	Bifidobacterium bifidum	Bifidobacterium bifidum	16
N2_071	N2_071_021G1	21	N2_071_021G1_Bifidobacterium_bifidum_63_101	99.08	0.27	2181281	98.6746	0.62163	TRUE	N2_071_029G1_Bifidobacterium_bifidum_63_100_refined	TRUE	Bifidobacterium	Bifidobacterium bifidum	Bifidobacterium bifidum	16
N2_035	N2_035_025G1	25	N2_035_025G1_Bifidobacterium_bifidum_63_534	98.16	0.42	2249165	521.672	0.623353	TRUE	N2_071_029G1_Bifidobacterium_bifidum_63_100_refined	TRUE	Bifidobacterium	Bifidobacterium bifidum	Bifidobacterium bifidum	16
N2_071	N2_071_030G1	30	N2_071_030G1_Bifidobacterium_bifidum_63_594	98	0.46	2176385	576.289	0.622943	TRUE	N2_071_029G1_Bifidobacterium_bifidum_63_100_refined	TRUE	Bifidobacterium	Bifidobacterium bifidum	Bifidobacterium bifidum	16
N2_071	N2_071_025G1	25	N2_071_025G1_Bifidobacterium_bifidum_63_7	73.56	0.38	1761652	7.00144	0.626467	FALSE	N2_071_029G1_Bifidobacterium_bifidum_63_100_refined	TRUE	Bifidobacterium	Bifidobacterium bifidum	Bifidobacterium bifidum	16
N2_038	N2_038_036G1	36	N2_038_036G1_Peptoclostridium_difficile_28_46_refined	100	0	4130919	46.1072	0.2844	TRUE	N2_060_019G1_Peptoclostridium_difficile_28_20	TRUE	Peptoclostridium	Peptoclostridium difficile	Peptoclostridium difficile 2	16
N2_060	N2_060_019G1	19	N2_060_019G1_Peptoclostridium_difficile_28_20	100	0	4258229	20.2682	0.284868	TRUE	N2_060_019G1_Peptoclostridium_difficile_28_20	TRUE	Peptoclostridium	Peptoclostridium difficile	Peptoclostridium difficile 2	16
N2_060	N2_060_021G1	21	N2_060_021G1_Peptoclostridium_difficile_29_18	100	0	4074145	17.2523	0.279914	TRUE	N2_060_019G1_Peptoclostridium_difficile_28_20	TRUE	Peptoclostridium	Peptoclostridium difficile	Peptoclostridium difficile 2	16
N2_064	N2_064_043G1	43	N2_064_043G1_Peptoclostridium_difficile_29_23_refined	100	0	4126840	21.945	0.283693	TRUE	N2_060_019G1_Peptoclostridium_difficile_28_20	TRUE	Peptoclostridium	Peptoclostridium difficile	Peptoclostridium difficile 2	16
N2_088	N2_088_042G1	42	N2_088_042G1_Peptoclostridium_difficile_28_30	100	0	4083302	30.8047	0.28503	TRUE	N2_060_019G1_Peptoclostridium_difficile_28_20	TRUE	Peptoclostridium	Peptoclostridium difficile	Peptoclostridium difficile 2	16
N3_172	N3_172_032G1	32	N3_172_032G1_3_Peptoclostridium_difficile_28_21	100	0	4051776	25.626	0.286203	TRUE	N2_060_019G1_Peptoclostridium_difficile_28_20	TRUE	Peptoclostridium	Peptoclostridium difficile	Peptoclostridium difficile 2	16
N1_004	N1_004_021G1	21	N1_004_021G1_Clostridium_sp-B	100	1.72	4142521	54.5445	0.295034	TRUE	N2_060_019G1_Peptoclostridium_difficile_28_20	TRUE	Peptoclostridium	Peptoclostridium difficile	Peptoclostridium difficile 2	16
N2_064	N2_064_025G1	25	N2_064_025G1_Peptoclostridium_difficile_28_21	98.86	0.48	4034397	20.2001	0.280735	TRUE	N2_060_019G1_Peptoclostridium_difficile_28_20	TRUE	Peptoclostridium	Peptoclostridium difficile	Peptoclostridium difficile 2	16
N2_038	N2_038_039G1	39	N2_038_039G1_Peptoclostridium_difficile_28_35	98.77	1.31	4158467	33.3917	0.278727	TRUE	N2_060_019G1_Peptoclostridium_difficile_28_20	TRUE	Peptoclostridium	Peptoclostridium difficile	Peptoclostridium difficile 2	16
N2_064	N2_064_036G1	36	N2_064_036G1_Peptoclostridium_difficile_29_16	98.7	0.83	4040333	15.5921	0.282672	TRUE	N2_060_019G1_Peptoclostridium_difficile_28_20	TRUE	Peptoclostridium	Peptoclostridium difficile	Peptoclostridium difficile 2	16
N2_064	N2_064_031G1	31	N2_064_031G1_Peptoclostridium_difficile_29_33	98.49	0.8	4075251	31.241	0.286235	TRUE	N2_060_019G1_Peptoclostridium_difficile_28_20	TRUE	Peptoclostridium	Peptoclostridium difficile	Peptoclostridium difficile 2	16
N2_064	N2_064_027G1	27	N2_064_027G1_Peptoclostridium_difficile_29_17	98.35	0.37	4069147	16.0484	0.284625	TRUE	N2_060_019G1_Peptoclostridium_difficile_28_20	TRUE	Peptoclostridium	Peptoclostridium difficile	Peptoclostridium difficile 2	16
N1_004	N1_004_026G1	26	N1_004_026G1_Clostridium_sp-B	98.28	1.72	4020199	16.7857	0.285263	TRUE	N2_060_019G1_Peptoclostridium_difficile_28_20	TRUE	Peptoclostridium	Peptoclostridium difficile	Peptoclostridium difficile 2	16
N1_019	N1_019_056G1	56	N1_019_056G1_Clostridium_difficile	97.47	1.13	4070248	11.3142	0.285735	TRUE	N2_060_019G1_Peptoclostridium_difficile_28_20	TRUE	Peptoclostridium	Peptoclostridium difficile	Peptoclostridium difficile 2	16
N3_172	N3_172_053G1	53	N3_172_053G1_8_Peptoclostridium_difficile_29_5	89.66	0.16	2976879	5.4531	0.288699	FALSE	N2_060_019G1_Peptoclostridium_difficile_28_20	TRUE	Peptoclostridium	Peptoclostridium difficile	Peptoclostridium difficile 2	16
N1_019	N1_019_057G1	57	N1_019_057G1_Clostridium_difficile	85.87	1	3599641	10.1698	0.288077	TRUE	N2_060_019G1_Peptoclostridium_difficile_28_20	TRUE	Peptoclostridium	Peptoclostridium difficile	Peptoclostridium difficile 2	16
N2_065	N2_065_052G1	52	N2_065_052G1_Escherichia_coli_51_346	96.18	1.72	4924456	349.039	0.502874	TRUE	N2_065_052G1_Escherichia_coli_51_346	TRUE	Escherichia	Escherichia coli	Escherichia coli 4	15
N2_065	N2_065_024G1	24	N2_065_024G1_Escherichia_coli_51_520	95.22	0.5	4924372	512.777	0.504422	TRUE	N2_065_052G1_Escherichia_coli_51_346	TRUE	Escherichia	Escherichia coli	Escherichia coli 4	15
N2_065	N2_065_022G1	22	N2_065_022G1_Escherichia_coli_51_329	93.98	1.72	5020538	342.754	0.509548	TRUE	N2_065_052G1_Escherichia_coli_51_346	TRUE	Escherichia	Escherichia coli	Escherichia coli 4	15
N2_065	N2_065_046G1	46	N2_065_046G1_Escherichia_coli_51_127_refined	93.75	3.45	4910680	121.209	0.501029	FALSE	N2_065_052G1_Escherichia_coli_51_346	TRUE	Escherichia	Escherichia coli	Escherichia coli 4	15
N2_065	N2_065_029G1	29	N2_065_029G1_Escherichia_coli_51_204	93.67	0.16	4726354	187.42	0.501735	TRUE	N2_065_052G1_Escherichia_coli_51_346	TRUE	Escherichia	Escherichia coli	Escherichia coli 4	15
N2_065	N2_065_059G1	59	N2_065_059G1_Escherichia_coli_51_454	93.59	0.16	4938448	461.816	0.502963	TRUE	N2_065_052G1_Escherichia_coli_51_346	TRUE	Escherichia	Escherichia coli	Escherichia coli 4	15
N2_065	N2_065_026G1	26	N2_065_026G1_Escherichia_coli_51_653	92.6	0.16	4950660	626.494	0.503984	TRUE	N2_065_052G1_Escherichia_coli_51_346	TRUE	Escherichia	Escherichia coli	Escherichia coli 4	15
N2_065	N2_065_019G1	19	N2_065_019G1_Escherichia_coli_51_303_refined	88.75	0.86	4666902	297.072	0.504867	TRUE	N2_065_052G1_Escherichia_coli_51_346	TRUE	Escherichia	Escherichia coli	Escherichia coli 4	15
N2_065	N2_065_011G1	11	N2_065_011G1_Escherichia_coli_51_158_refined	88.75	2.59	4888230	148.416	0.501372	FALSE	N2_065_052G1_Escherichia_coli_51_346	TRUE	Escherichia	Escherichia coli	Escherichia coli 4	15
N2_065	N2_065_038G1	38	N2_065_038G1_Escherichia_coli_51_516_refined	88.26	2.59	4849158	521.772	0.505003	FALSE	N2_065_052G1_Escherichia_coli_51_346	TRUE	Escherichia	Escherichia coli	Escherichia coli 4	15
N2_065	N2_065_017G1	17	N2_065_017G1_Escherichia_coli_50_88_refined	84.66	2.59	4539945	85.1793	0.502546	FALSE	N2_065_052G1_Escherichia_coli_51_346	TRUE	Escherichia	Escherichia coli	Escherichia coli 4	15
N2_065	N2_065_014G1	14	N2_065_014G1_Escherichia_coli_50_97	84.25	1.88	4891227	104.577	0.504804	TRUE	N2_065_052G1_Escherichia_coli_51_346	TRUE	Escherichia	Escherichia coli	Escherichia coli 4	15
N3_175	N3_175_046G1	46	N3_175_046G1_7_Escherichia_coli_50_56_partial_refined	83.47	2.59	4891985	53.3218	0.499834	FALSE	N2_065_052G1_Escherichia_coli_51_346	TRUE	Escherichia	Escherichia coli	Escherichia coli 4	15
N2_065	N2_065_009G1	9	N2_065_009G1_Escherichia_coli_50_20_refined	72.92	2.59	4810925	19.473	0.502714	FALSE	N2_065_052G1_Escherichia_coli_51_346	TRUE	Escherichia	Escherichia coli	Escherichia coli 4	15
N3_175	N3_175_051G1	51	N3_175_051G1_8_Escherichia_coli_51_170_partial_refined	72.73	3.61	4666297	164.545	0.506595	FALSE	N2_065_052G1_Escherichia_coli_51_346	TRUE	Escherichia	Escherichia coli	Escherichia coli 4	15
N3_172	N3_172_050G1	50	N3_172_050G1_4_Enterobacter_cloacae_55_663	99.66	0	4865551	821.648	0.52526	TRUE	N3_172_053G1_8_Enterobacter_cloacae_55_480	TRUE	Enterobacter	Enterobacter cloacae	Enterobacter cloacae 5	14
N3_172	N3_172_051G1	51	N3_172_051G1_5_Enterobacter_cloacae_55_590	99.66	0	4874889	775.901	0.519584	TRUE	N3_172_053G1_8_Enterobacter_cloacae_55_480	TRUE	Enterobacter	Enterobacter cloacae	Enterobacter cloacae 5	14
N3_172	N3_172_052G1	52	N3_172_052G1_6_Enterobacter_cloacae_56_664	99.66	0	4878971	600.87	0.523984	TRUE	N3_172_053G1_8_Enterobacter_cloacae_55_480	TRUE	Enterobacter	Enterobacter cloacae	Enterobacter cloacae 5	14
N3_172	N3_172_052G2	52	N3_172_052G2_7_Enterobacter_cloacae_52_824	99.66	0	4880995	710.526	0.519852	TRUE	N3_172_053G1_8_Enterobacter_cloacae_55_480	TRUE	Enterobacter	Enterobacter cloacae	Enterobacter cloacae 5	14
N3_172	N3_172_053G1	53	N3_172_053G1_8_Enterobacter_cloacae_55_480	99.66	0	4882459	677.047	0.520417	TRUE	N3_172_053G1_8_Enterobacter_cloacae_55_480	TRUE	Enterobacter	Enterobacter cloacae	Enterobacter cloacae 5	14
N3_172	N3_172_070G1	70	N3_172_070G1_9_Enterobacter_cloacae_52_629	99.66	0	4875746	591.152	0.522869	TRUE	N3_172_053G1_8_Enterobacter_cloacae_55_480	TRUE	Enterobacter	Enterobacter cloacae	Enterobacter cloacae 5	14
N3_172	N3_172_032G1	32	N3_172_032G1_3_Enterobacter_cloacae_54_194	99.66	0.34	4832834	242.154	0.522942	TRUE	N3_172_053G1_8_Enterobacter_cloacae_55_480	TRUE	Enterobacter	Enterobacter cloacae	Enterobacter cloacae 5	14
N3_172	N3_172_030G1	30	N3_172_030G1_2_Enterobacter_cloacae_55_378_refined	91.38	0.86	4592956	334.221	0.558207	TRUE	N3_172_053G1_8_Enterobacter_cloacae_55_480	TRUE	Enterobacter	Enterobacter cloacae	Enterobacter cloacae 5	14
N3_176	N3_176_027G1	27	N3_176_027G1_4_Enterobacter_cloacae_rel_55_175_partial	88.43	0.31	4632742	169.174	0.546349	TRUE	N3_172_053G1_8_Enterobacter_cloacae_55_480	TRUE	Enterobacter	Enterobacter cloacae	Enterobacter cloacae 5	14
N3_176	N3_176_035G1	35	N3_176_035G1_5_Enterobacter_cloacae_rel_55_56_partial	83.73	0	4570345	50.0367	0.54734	TRUE	N3_172_053G1_8_Enterobacter_cloacae_55_480	TRUE	Enterobacter	Enterobacter cloacae	Enterobacter cloacae 5	14
N3_172	N3_172_026G1	26	N3_172_026G1_1_Enterobacter_cloacae_55_407_refined	74.64	0	4391432	389.334	0.560727	FALSE	N3_172_053G1_8_Enterobacter_cloacae_55_480	TRUE	Enterobacter	Enterobacter cloacae	Enterobacter cloacae 5	14
N3_176	N3_176_038G1	38	N3_176_038G1_6_Enterobacter_cloacae-rel_56_227_partial	73.07	2.04	4545597	208.611	0.553304	FALSE	N3_172_053G1_8_Enterobacter_cloacae_55_480	TRUE	Enterobacter	Enterobacter cloacae	Enterobacter cloacae 5	14
N3_176	N3_176_045G1	45	N3_176_045G1_7_Enterobacter_cloacae-rel_56_10_partial	62	0	3774275	9.01323	0.560824	FALSE	N3_172_053G1_8_Enterobacter_cloacae_55_480	TRUE	Enterobacter	Enterobacter cloacae	Enterobacter cloacae 5	14
N3_176	N3_176_014G1	14	N3_176_014G1_2_Enterobacter_cloacae-rel_55_7_partial	53.24	0	3325090	7.04003	0.556318	FALSE	N3_172_053G1_8_Enterobacter_cloacae_55_480	TRUE	Enterobacter	Enterobacter cloacae	Enterobacter cloacae 5	14
N1_003	N1_003_017G1	17	N1_003_017G1_Enterobacteriales_sp_54-a	99.95	0.41	4300385	266.023	0.551371	TRUE	N2_039_011G1_Pantoea_57_18	TRUE	Pantoea	Pantoea sp	Pantoea sp 4	14
N1_003	N1_003_018G1	18	N1_003_018G1_Enterobacteriales_sp_54-a	99.95	0.41	4309145	406.212	0.55024	TRUE	N2_039_011G1_Pantoea_57_18	TRUE	Pantoea	Pantoea sp	Pantoea sp 4	14
N1_003	N1_003_019G1	19	N1_003_019G1_Enterobacteriales_sp_54-a	99.95	0.41	4305025	298.878	0.551826	TRUE	N2_039_011G1_Pantoea_57_18	TRUE	Pantoea	Pantoea sp	Pantoea sp 4	14
N2_039	N2_039_011G1	11	N2_039_011G1_Pantoea_57_18	99.95	0.41	4529585	12.7325	0.543627	TRUE	N2_039_011G1_Pantoea_57_18	TRUE	Pantoea	Pantoea sp	Pantoea sp 4	14
N2_039	N2_039_013G1	13	N2_039_013G1_Pantoea_sp._PSNIH2_57_15	99.81	0.41	4041314	13.4681	0.55825	TRUE	N2_039_011G1_Pantoea_57_18	TRUE	Pantoea	Pantoea sp	Pantoea sp 4	14
N2_038	N2_038_009G1	9	N2_038_009G1_Pantoea_57_46	99.78	0.58	4090603	47.5603	0.559437	TRUE	N2_039_011G1_Pantoea_57_18	TRUE	Pantoea	Pantoea sp	Pantoea sp 4	14
N2_039	N2_039_021G1	21	N2_039_021G1_Pantoea_sp._PSNIH2_57_43	99.75	0.79	4234726	35.669	0.543514	TRUE	N2_039_011G1_Pantoea_57_18	TRUE	Pantoea	Pantoea sp	Pantoea sp 4	14
N2_039	N2_039_015G1	15	N2_039_015G1_Pantoea_sp._PSNIH2_57_25	99.55	0.65	4104062	25.4025	0.557453	TRUE	N2_039_011G1_Pantoea_57_18	TRUE	Pantoea	Pantoea sp	Pantoea sp 4	14
N2_038	N2_038_015G1	15	N2_038_015G1_Pantoea_57_13	99.44	1.63	4104496	11.258	0.565486	TRUE	N2_039_011G1_Pantoea_57_18	TRUE	Pantoea	Pantoea sp	Pantoea sp 4	14
N2_039	N2_039_020G1	20	N2_039_020G1_Pantoea_57_28	98.83	0.41	4319568	23.9585	0.544869	TRUE	N2_039_011G1_Pantoea_57_18	TRUE	Pantoea	Pantoea sp	Pantoea sp 4	14
N2_039	N2_039_018G1	18	N2_039_018G1_Pantoea_57_15	98.79	0.45	4053811	12.8013	0.565356	TRUE	N2_039_011G1_Pantoea_57_18	TRUE	Pantoea	Pantoea sp	Pantoea sp 4	14
N2_039	N2_039_008G1	8	N2_039_008G1_Pantoea_sp._PSNIH2_57_8_refined	95.34	0.31	4017293	7.9216	0.572429	TRUE	N2_039_011G1_Pantoea_57_18	TRUE	Pantoea	Pantoea sp	Pantoea sp 4	14
N1_003	N1_003_028G1	28	N1_003_028G1_Enterobacteriales_sp_54-a	89.85	0.6	3681842	8.35112	0.568282	TRUE	N2_039_011G1_Pantoea_57_18	TRUE	Pantoea	Pantoea sp	Pantoea sp 4	14
N2_038	N2_038_018G1	18	N2_038_018G1_Pantoea_sp._PSNIH2_58_10_refined	78.37	0	3812052	9.29859	0.574939	TRUE	N2_039_011G1_Pantoea_57_18	TRUE	Pantoea	Pantoea sp	Pantoea sp 4	14
N2_070	N2_070_036G1	36	N2_070_036G1_Actinomyces_59_136	100	0	2445739	136.74	0.584378	TRUE	N2_070_036G1_Actinomyces_59_136	TRUE	Actinomyces	Actinomyces sp	Actinomyces sp 4	13
N2_070	N2_070_057G1	57	N2_070_057G1_Actinomyces_59_21	100	0	2427816	21.9423	0.586603	TRUE	N2_070_036G1_Actinomyces_59_136	TRUE	Actinomyces	Actinomyces sp	Actinomyces sp 4	13
N2_070	N2_070_060G1	60	N2_070_060G1_Actinomycetales_59_58	100	0	2407112	58.2816	0.586127	TRUE	N2_070_036G1_Actinomyces_59_136	TRUE	Actinomyces	Actinomyces sp	Actinomyces sp 4	13
N3_174	N3_174_021G1	21	N3_174_021G1_3_Actinomyces_59_538	100	0	2310929	532.8	0.583754	TRUE	N2_070_036G1_Actinomyces_59_136	TRUE	Actinomyces	Actinomyces sp	Actinomyces sp 4	13
N3_174	N3_174_023G1	23	N3_174_023G1_4_Actinomyces_59_345	100	0	2326195	334.271	0.582452	TRUE	N2_070_036G1_Actinomyces_59_136	TRUE	Actinomyces	Actinomyces sp	Actinomyces sp 4	13
N3_174	N3_174_034G1	34	N3_174_034G1_5_Actinomyces_59_217_refined	100	1.72	2212441	225.273	0.587427	TRUE	N2_070_036G1_Actinomyces_59_136	TRUE	Actinomyces	Actinomyces sp	Actinomyces sp 4	13
N1_003	N1_003_044G1	44	N1_003_044G1_Actinomyces_sp_58	99.29	0.95	2433589	60.464	0.580261	TRUE	N2_070_036G1_Actinomyces_59_136	TRUE	Actinomyces	Actinomyces sp	Actinomyces sp 4	13
N1_003	N1_003_052G1	52	N1_003_052G1_Actinomyces_sp_58	99.29	0.95	2438990	380.604	0.573312	TRUE	N2_070_036G1_Actinomyces_59_136	TRUE	Actinomyces	Actinomyces sp	Actinomyces sp 4	13
N1_023	N1_023_034G1	34	N1_023_034G1_Actinomycetales_sp	99.29	0.95	2327078	41.1121	0.564583	TRUE	N2_070_036G1_Actinomyces_59_136	TRUE	Actinomyces	Actinomyces sp	Actinomyces sp 4	13
N1_023	N1_023_029G1	29	N1_023_029G1_Actinomycetales_sp	99.29	1.42	2366384	17.4873	0.566989	TRUE	N2_070_036G1_Actinomyces_59_136	TRUE	Actinomyces	Actinomyces sp	Actinomyces sp 4	13
N1_023	N1_023_042G1	42	N1_023_042G1_Actinomycetales_sp	98.82	1.42	2336713	12.3587	0.577417	TRUE	N2_070_036G1_Actinomyces_59_136	TRUE	Actinomyces	Actinomyces sp	Actinomyces sp 4	13
N3_174	N3_174_037G1	37	N3_174_037G1_6_Actinomyces_59_150	96.55	1.72	2495768	142.92	0.585083	TRUE	N2_070_036G1_Actinomyces_59_136	TRUE	Actinomyces	Actinomyces sp	Actinomyces sp 4	13
N3_174	N3_174_038G1	38	N3_174_038G1_7_Actinomyces_59_337	96.55	1.72	2458931	272.425	0.582192	TRUE	N2_070_036G1_Actinomyces_59_136	TRUE	Actinomyces	Actinomyces sp	Actinomyces sp 4	13
N2_038	N2_038_011G1	11	N2_038_011G1_Clostridium_paraputrificum_30_25	99.19	0	3218246	24.3782	0.297378	TRUE	N2_038_030G1_Clostridium_paraputrificum_30_36	TRUE	Clostridium	Clostridium paraputrificum	Clostridium paraputrificum	13
N2_038	N2_038_030G1	30	N2_038_030G1_Clostridium_paraputrificum_30_36	99.19	0	3473078	35.3133	0.299788	TRUE	N2_038_030G1_Clostridium_paraputrificum_30_36	TRUE	Clostridium	Clostridium paraputrificum	Clostridium paraputrificum	13
N2_038	N2_038_036G1	36	N2_038_036G1_Clostridium_30_60	99.19	0	3388822	60.1222	0.297224	TRUE	N2_038_030G1_Clostridium_paraputrificum_30_36	TRUE	Clostridium	Clostridium paraputrificum	Clostridium paraputrificum	13
N2_039	N2_039_018G1	18	N2_039_018G1_Clostridium_paraputrificum_30_69	99.19	0	3455851	70.112	0.296656	TRUE	N2_038_030G1_Clostridium_paraputrificum_30_36	TRUE	Clostridium	Clostridium paraputrificum	Clostridium paraputrificum	13
N2_039	N2_039_020G1	20	N2_039_020G1_Clostridium_paraputrificum_30_152	99.19	0	3457141	151.006	0.298392	TRUE	N2_038_030G1_Clostridium_paraputrificum_30_36	TRUE	Clostridium	Clostridium paraputrificum	Clostridium paraputrificum	13
N2_038	N2_038_013G1	13	N2_038_013G1_Clostridium_paraputrificum_30_15	99.19	0.27	3368609	14.7292	0.299012	TRUE	N2_038_030G1_Clostridium_paraputrificum_30_36	TRUE	Clostridium	Clostridium paraputrificum	Clostridium paraputrificum	13
N2_038	N2_038_018G1	18	N2_038_018G1_Clostridium_paraputrificum_30_121	98.52	0	3370590	117.003	0.297963	TRUE	N2_038_030G1_Clostridium_paraputrificum_30_36	TRUE	Clostridium	Clostridium paraputrificum	Clostridium paraputrificum	13
N1_009	N1_009_015G1	15	N1_009_015G1_Clostridium_sp-A	98.28	0	3435717	63.9034	0.297915	TRUE	N2_038_030G1_Clostridium_paraputrificum_30_36	TRUE	Clostridium	Clostridium paraputrificum	Clostridium paraputrificum	13
N1_009	N1_009_016G1	16	N1_009_016G1_Clostridium_sp-A	98.28	0	3419893	53.5537	0.298426	TRUE	N2_038_030G1_Clostridium_paraputrificum_30_36	TRUE	Clostridium	Clostridium paraputrificum	Clostridium paraputrificum	13
N2_038	N2_038_044G1	44	N2_038_044G1_Clostridium_paraputrificum_30_65_refined	98.28	0	3389312	64.6025	0.296567	TRUE	N2_038_030G1_Clostridium_paraputrificum_30_36	TRUE	Clostridium	Clostridium paraputrificum	Clostridium paraputrificum	13
N2_038	N2_038_026G1	26	N2_038_026G1_Clostridium_paraputrificum_30_11	97.31	0.29	2916118	10.0196	0.297143	TRUE	N2_038_030G1_Clostridium_paraputrificum_30_36	TRUE	Clostridium	Clostridium paraputrificum	Clostridium paraputrificum	13
N2_039	N2_039_015G1	15	N2_039_015G1_Clostridium_paraputrificum_30_10	94.32	0.25	2721321	9.3763	0.298938	FALSE	N2_038_030G1_Clostridium_paraputrificum_30_36	TRUE	Clostridium	Clostridium paraputrificum	Clostridium paraputrificum	13
N2_038	N2_038_015G1	15	N2_038_015G1_Clostridium_30_6	67.95	0.83	1728342	5.46241	0.303318	FALSE	N2_038_030G1_Clostridium_paraputrificum_30_36	TRUE	Clostridium	Clostridium paraputrificum	Clostridium paraputrificum	13
N1_023	N1_023_042G1	42	N1_023_042G1_Eggerthella_sp	100	0.81	3504985	16.9276	0.63916	TRUE	N1_023_042G1_Eggerthella_sp	TRUE	Eggerthella	Eggerthella sp	Eggerthella sp 3	12
N1_023	N1_023_050G1	50	N1_023_050G1_Eggerthella_sp	99.73	0.81	3491057	15.0921	0.645469	TRUE	N1_023_042G1_Eggerthella_sp	TRUE	Eggerthella	Eggerthella sp	Eggerthella sp 3	12
N2_031	N2_031_027G1	27	N2_031_027G1_Eggerthella_64_20	98.28	1.72	3340255	19.7149	0.643462	TRUE	N1_023_042G1_Eggerthella_sp	TRUE	Eggerthella	Eggerthella sp	Eggerthella sp 3	12
N2_070	N2_070_036G1	36	N2_070_036G1_Eggerthella_64_60	98.28	1.72	3297720	61.764	0.629031	TRUE	N1_023_042G1_Eggerthella_sp	TRUE	Eggerthella	Eggerthella sp	Eggerthella sp 3	12
N2_070	N2_070_042G1	42	N2_070_042G1_Eggerthella_64_51	98.28	1.72	3305728	51.9542	0.629644	TRUE	N1_023_042G1_Eggerthella_sp	TRUE	Eggerthella	Eggerthella sp	Eggerthella sp 3	12
N2_070	N2_070_060G1	60	N2_070_060G1_Eggerthella_64_21	98.28	1.72	3268144	21.3813	0.629613	TRUE	N1_023_042G1_Eggerthella_sp	TRUE	Eggerthella	Eggerthella sp	Eggerthella sp 3	12
N2_031	N2_031_020G1	20	N2_031_020G1_Eggerthella_64_13	97.41	1.72	3297450	12.5513	0.648821	TRUE	N1_023_042G1_Eggerthella_sp	TRUE	Eggerthella	Eggerthella sp	Eggerthella sp 3	12
N2_031	N2_031_033G1	33	N2_031_033G1_Eggerthella_64_12	96.55	1.72	3269299	12.6179	0.642109	TRUE	N1_023_042G1_Eggerthella_sp	TRUE	Eggerthella	Eggerthella sp	Eggerthella sp 3	12
N2_070	N2_070_057G1	57	N2_070_057G1_Eggerthella_64_13	95.69	1.72	3172330	12.2901	0.642349	TRUE	N1_023_042G1_Eggerthella_sp	TRUE	Eggerthella	Eggerthella sp	Eggerthella sp 3	12
N2_035	N2_035_032G1	32	N2_035_032G1_Eggerthella_64_6	83.5	4.3	2693820	6.22755	0.644608	FALSE	N1_023_042G1_Eggerthella_sp	TRUE	Eggerthella	Eggerthella sp	Eggerthella sp 3	12
N3_175	N3_175_051G1	51	N3_175_051G1_8_Eggerthella_1_3_5FAA-rel_64_6	80.3	0.34	2808509	6.02068	0.64405	FALSE	N1_023_042G1_Eggerthella_sp	TRUE	Eggerthella	Eggerthella sp	Eggerthella sp 3	12
N2_035	N2_035_027G1	27	N2_035_027G1_Eggerthella_64_6	61.08	0.88	2106985	5.65921	0.639705	FALSE	N1_023_042G1_Eggerthella_sp	TRUE	Eggerthella	Eggerthella sp	Eggerthella sp 3	12
N3_175	N3_175_046G1	46	N3_175_046G1_7_Haemophilus_parainfluenzae-rel_39_109	100	0	2022559	108.439	0.390357	TRUE	N3_175_046G1_7_Haemophilus_parainfluenzae-rel_39_109	TRUE	Haemophilus	Haemophilus parainfluenzae	Haemophilus parainfluenzae 6	12
N1_021	N1_021_012G1	12	N1_021_012G1_Haemophilus_parainfluenzae	99.66	0	2139982	482.49	0.392327	TRUE	N3_175_046G1_7_Haemophilus_parainfluenzae-rel_39_109	TRUE	Haemophilus	Haemophilus parainfluenzae	Haemophilus parainfluenzae 6	12
N1_021	N1_021_013G1	13	N1_021_013G1_Haemophilus_parainfluenzae	99.66	0	2154044	557.642	0.390653	TRUE	N3_175_046G1_7_Haemophilus_parainfluenzae-rel_39_109	TRUE	Haemophilus	Haemophilus parainfluenzae	Haemophilus parainfluenzae 6	12
N1_021	N1_021_015G1	15	N1_021_015G1_Haemophilus_parainfluenzae	99.66	0	2138919	74.5899	0.39229	TRUE	N3_175_046G1_7_Haemophilus_parainfluenzae-rel_39_109	TRUE	Haemophilus	Haemophilus parainfluenzae	Haemophilus parainfluenzae 6	12
N1_021	N1_021_017G1	17	N1_021_017G1_Haemophilus_parainfluenzae	99.66	0	2131111	28.4262	0.391109	TRUE	N3_175_046G1_7_Haemophilus_parainfluenzae-rel_39_109	TRUE	Haemophilus	Haemophilus parainfluenzae	Haemophilus parainfluenzae 6	12
N1_019	N1_019_011G1	11	N1_019_011G1_Haemophilus_parainfluenzae	99.66	0.33	2121334	15.3355	0.391628	TRUE	N3_175_046G1_7_Haemophilus_parainfluenzae-rel_39_109	TRUE	Haemophilus	Haemophilus parainfluenzae	Haemophilus parainfluenzae 6	12
N1_021	N1_021_026G1	26	N1_021_026G1_Haemophilus_parainfluenzae	99.2	0	2105829	11.7661	0.390961	TRUE	N3_175_046G1_7_Haemophilus_parainfluenzae-rel_39_109	TRUE	Haemophilus	Haemophilus parainfluenzae	Haemophilus parainfluenzae 6	12
N1_021	N1_021_016G1	16	N1_021_016G1_Haemophilus_parainfluenzae	98.98	0.05	2098938	13.64	0.389516	TRUE	N3_175_046G1_7_Haemophilus_parainfluenzae-rel_39_109	TRUE	Haemophilus	Haemophilus parainfluenzae	Haemophilus parainfluenzae 6	12
N1_019	N1_019_012G1	12	N1_019_012G1_Haemophilus_parainfluenzae	98.45	0.11	2059690	11.5906	0.389711	TRUE	N3_175_046G1_7_Haemophilus_parainfluenzae-rel_39_109	TRUE	Haemophilus	Haemophilus parainfluenzae	Haemophilus parainfluenzae 6	12
N1_019	N1_019_017G1	17	N1_019_017G1_Haemophilus_parainfluenzae	96.51	0.91	2021699	11.39	0.392416	TRUE	N3_175_046G1_7_Haemophilus_parainfluenzae-rel_39_109	TRUE	Haemophilus	Haemophilus parainfluenzae	Haemophilus parainfluenzae 6	12
N1_021	N1_021_019G1	19	N1_021_019G1_Haemophilus_parainfluenzae	94.9	0.43	2012012	9.56403	0.391516	TRUE	N3_175_046G1_7_Haemophilus_parainfluenzae-rel_39_109	TRUE	Haemophilus	Haemophilus parainfluenzae	Haemophilus parainfluenzae 6	12
N1_023	N1_023_013G1	13	N1_023_013G1_Unknown_bin_2_refined-e	74.14	0	1597838	90.5349	0.389901	FALSE	N3_175_046G1_7_Haemophilus_parainfluenzae-rel_39_109	TRUE	Haemophilus	Haemophilus parainfluenzae	Haemophilus parainfluenzae 6	12
N2_070	N2_070_019G1	19	N2_070_019G1_Enterobacter_sp._35699-related_55_138	99.66	0	4684692	144.597	0.533784	TRUE	N2_070_024G1_Enterobacter_sp._35699-related_55_789	TRUE	Enterobacter	Enterobacter sp	Enterobacter sp 2	11
N2_070	N2_070_024G1	24	N2_070_024G1_Enterobacter_sp._35699-related_55_789	99.66	0	4790870	844.114	0.535857	TRUE	N2_070_024G1_Enterobacter_sp._35699-related_55_789	TRUE	Enterobacter	Enterobacter sp	Enterobacter sp 2	11
N2_070	N2_070_020G1	20	N2_070_020G1_Enterobacter_sp._35699-related_55_816	97.93	0	4512728	860.441	0.547179	TRUE	N2_070_024G1_Enterobacter_sp._35699-related_55_789	TRUE	Enterobacter	Enterobacter sp	Enterobacter sp 2	11
N2_069	N2_069_015G1	15	N2_069_015G1_Enterobacter_sp._35699-related_55_343	96.21	0.16	4796873	364.144	0.537809	TRUE	N2_070_024G1_Enterobacter_sp._35699-related_55_789	TRUE	Enterobacter	Enterobacter sp	Enterobacter sp 2	11
N2_069	N2_069_017G1	17	N2_069_017G1_Enterobacter_sp._35699-related_55_532	93.31	0	4754530	520.203	0.532292	TRUE	N2_070_024G1_Enterobacter_sp._35699-related_55_789	TRUE	Enterobacter	Enterobacter sp	Enterobacter sp 2	11
N2_093	N2_093_007G1	7	N2_093_007G1_Enterobacter_sp._35699-related_55_331	89.61	1.88	4754702	364.957	0.531647	TRUE	N2_070_024G1_Enterobacter_sp._35699-related_55_789	TRUE	Enterobacter	Enterobacter sp	Enterobacter sp 2	11
N2_069	N2_069_021G1	21	N2_069_021G1_Enterobacter_sp._35699_55_414	89.53	0.16	4762782	448.005	0.534794	TRUE	N2_070_024G1_Enterobacter_sp._35699-related_55_789	TRUE	Enterobacter	Enterobacter sp	Enterobacter sp 2	11
N2_069	N2_069_018G1	18	N2_069_018G1_Enterobacter_sp._35699-related_55_968	88.08	0.16	4724252	1019.01	0.531925	TRUE	N2_070_024G1_Enterobacter_sp._35699-related_55_789	TRUE	Enterobacter	Enterobacter sp	Enterobacter sp 2	11
N2_070	N2_070_027G1	27	N2_070_027G1_Enterobacter_sp._35699-related_55_157	88.04	1.88	4524857	159.775	0.536727	TRUE	N2_070_024G1_Enterobacter_sp._35699-related_55_789	TRUE	Enterobacter	Enterobacter sp	Enterobacter sp 2	11
N2_069	N2_069_014G1	14	N2_069_014G1_Enterobacter_sp._35699-related_55_860	73.29	3.61	4385888	868.868	0.546705	FALSE	N2_070_024G1_Enterobacter_sp._35699-related_55_789	TRUE	Enterobacter	Enterobacter sp	Enterobacter sp 2	11
N2_069	N2_069_024G1	24	N2_069_024G1_Enterobacter_sp._35699_56_75_refined	62.73	0	4382708	75.967	0.542529	FALSE	N2_070_024G1_Enterobacter_sp._35699-related_55_789	TRUE	Enterobacter	Enterobacter sp	Enterobacter sp 2	11
N1_004	N1_004_009G1	9	N1_004_009G1_Clostridium_sp-A	98.28	0	3534702	42.7072	0.277882	TRUE	N1_004_014G1_Clostridium_sp-A	TRUE	Clostridium	Clostridium sp	Clostridium sp 5	10
N1_004	N1_004_010G1	10	N1_004_010G1_Clostridium_sp-A	98.28	0	3541234	34.4622	0.277212	TRUE	N1_004_014G1_Clostridium_sp-A	TRUE	Clostridium	Clostridium sp	Clostridium sp 5	10
N1_004	N1_004_012G1	12	N1_004_012G1_Clostridium_sp-A	98.28	0	3464689	45.7977	0.278628	TRUE	N1_004_014G1_Clostridium_sp-A	TRUE	Clostridium	Clostridium sp	Clostridium sp 5	10
N1_004	N1_004_013G1	13	N1_004_013G1_Clostridium_sp-A	98.28	0	3526154	50.4177	0.278187	TRUE	N1_004_014G1_Clostridium_sp-A	TRUE	Clostridium	Clostridium sp	Clostridium sp 5	10
N1_004	N1_004_014G1	14	N1_004_014G1_Clostridium_sp-A	98.28	0	3573849	258.814	0.288529	TRUE	N1_004_014G1_Clostridium_sp-A	TRUE	Clostridium	Clostridium sp	Clostridium sp 5	10
N1_004	N1_004_015G1	15	N1_004_015G1_Clostridium_sp-A	98.28	0	3550935	192.335	0.282439	TRUE	N1_004_014G1_Clostridium_sp-A	TRUE	Clostridium	Clostridium sp	Clostridium sp 5	10
N1_004	N1_004_016G1	16	N1_004_016G1_Clostridium_sp-A	98.28	0	3548788	164.023	0.280974	TRUE	N1_004_014G1_Clostridium_sp-A	TRUE	Clostridium	Clostridium sp	Clostridium sp 5	10
N1_004	N1_004_018G1	18	N1_004_018G1_Clostridium_sp-A	98.28	0	3559487	118.07	0.281233	TRUE	N1_004_014G1_Clostridium_sp-A	TRUE	Clostridium	Clostridium sp	Clostridium sp 5	10
N1_004	N1_004_021G1	21	N1_004_021G1_Clostridium_sp-A	98.28	0	3538409	147.019	0.285179	TRUE	N1_004_014G1_Clostridium_sp-A	TRUE	Clostridium	Clostridium sp	Clostridium sp 5	10
N1_004	N1_004_026G1	26	N1_004_026G1_Clostridium_sp-A	98.28	0	3516346	26.7788	0.281215	TRUE	N1_004_014G1_Clostridium_sp-A	TRUE	Clostridium	Clostridium sp	Clostridium sp 5	10
N3_174	N3_174_023G1	23	N3_174_023G1_4_Klebsiella_pneumoniae-rel_58_7	97.07	1.72	5517569	7.0724	0.572167	FALSE	N3_174_034G1_5_Klebsiella_pneumoniae-rel_55_15	TRUE	Klebsiella	Klebsiella pneumoniae	Klebsiella pneumoniae 2	10
N3_174	N3_174_034G1	34	N3_174_034G1_5_Klebsiella_pneumoniae-rel_55_15	96.21	0	5991800	15.428	0.54766	TRUE	N3_174_034G1_5_Klebsiella_pneumoniae-rel_55_15	TRUE	Klebsiella	Klebsiella pneumoniae	Klebsiella pneumoniae 2	10
N3_178	N3_178_013G1	13	N3_178_013G1_4_Klebsiella_pneumoniae_56_244_partial	88.44	1.02	5891835	231.048	0.553602	TRUE	N3_174_034G1_5_Klebsiella_pneumoniae-rel_55_15	TRUE	Klebsiella	Klebsiella pneumoniae	Klebsiella pneumoniae 2	10
N3_178	N3_178_011G2	11	N3_178_011G2_2_Klebsiella_pneumoniae-rel_57_230_partial	84.83	0.16	5628339	204.821	0.552986	TRUE	N3_174_034G1_5_Klebsiella_pneumoniae-rel_55_15	TRUE	Klebsiella	Klebsiella pneumoniae	Klebsiella pneumoniae 2	10
N3_178	N3_178_015G1	15	N3_178_015G1_7_Klebsiella_pneumoniae-rel_56_327_partial	81.69	0.63	5841457	317.803	0.556404	TRUE	N3_174_034G1_5_Klebsiella_pneumoniae-rel_55_15	TRUE	Klebsiella	Klebsiella pneumoniae	Klebsiella pneumoniae 2	10
N3_178	N3_178_012G1	12	N3_178_012G1_3_Klebsiella_pneumoniae_56_48_partial	81.27	1.72	5527973	48.4175	0.568202	TRUE	N3_174_034G1_5_Klebsiella_pneumoniae-rel_55_15	TRUE	Klebsiella	Klebsiella pneumoniae	Klebsiella pneumoniae 2	10
N3_178	N3_178_011G1	11	N3_178_011G1_1_Klebsiella_pneumoniae-rel_58_13_partial	80.16	4.31	5420998	18.1322	0.567486	FALSE	N3_174_034G1_5_Klebsiella_pneumoniae-rel_55_15	TRUE	Klebsiella	Klebsiella pneumoniae	Klebsiella pneumoniae 2	10
N3_178	N3_178_014G2	14	N3_178_014G2_6_Klebsiella_pneumoniae-rel_57_348_partial	78.71	0	5787917	352.82	0.563053	TRUE	N3_174_034G1_5_Klebsiella_pneumoniae-rel_55_15	TRUE	Klebsiella	Klebsiella pneumoniae	Klebsiella pneumoniae 2	10
N3_178	N3_178_014G1	14	N3_178_014G1_5_Klebsiella_pneumoniae-rel_56_245_partial_refined	72.13	1.72	5001812	228.334	0.579973	FALSE	N3_174_034G1_5_Klebsiella_pneumoniae-rel_55_15	TRUE	Klebsiella	Klebsiella pneumoniae	Klebsiella pneumoniae 2	10
N3_174	N3_174_038G1	38	N3_174_038G1_7_Klebsiella_pneumoniae-rel_58_6_partial	58.44	0	4651618	6.06486	0.577553	FALSE	N3_174_034G1_5_Klebsiella_pneumoniae-rel_55_15	TRUE	Klebsiella	Klebsiella pneumoniae	Klebsiella pneumoniae 2	10
N1_003	N1_003_026G1	26	N1_003_026G1_Veillonella_sp_39-b	100	0.6	2182219	33.2363	0.398968	TRUE	N1_003_026G1_Veillonella_sp_39-b	TRUE	Veillonella	Veillonella sp	Veillonella sp 19	10
N1_003	N1_003_027G1	27	N1_003_027G1_Veillonella_sp_39-b	100	0.6	2181644	60.6685	0.400066	TRUE	N1_003_026G1_Veillonella_sp_39-b	TRUE	Veillonella	Veillonella sp	Veillonella sp 19	10
N1_003	N1_003_028G1	28	N1_003_028G1_Veillonella_sp_39-b	100	0.6	2180967	34.7713	0.393319	TRUE	N1_003_026G1_Veillonella_sp_39-b	TRUE	Veillonella	Veillonella sp	Veillonella sp 19	10
N1_003	N1_003_039G1	39	N1_003_039G1_Veillonella_sp_39-b	100	0.6	2179694	64.162	0.394299	TRUE	N1_003_026G1_Veillonella_sp_39-b	TRUE	Veillonella	Veillonella sp	Veillonella sp 19	10
N1_003	N1_003_044G1	44	N1_003_044G1_Veillonella_sp_39-b	100	0.6	2180522	125.763	0.4033	TRUE	N1_003_026G1_Veillonella_sp_39-b	TRUE	Veillonella	Veillonella sp	Veillonella sp 19	10
N1_003	N1_003_086G1	86	N1_003_086G1_Veillonella_sp_39-b	100	0.6	2180585	217.19	0.403322	TRUE	N1_003_026G1_Veillonella_sp_39-b	TRUE	Veillonella	Veillonella sp	Veillonella sp 19	10
N1_003	N1_003_052G1	52	N1_003_052G1_Veillonella_sp_39-b	98.8	0.6	2169451	376.47	0.391808	TRUE	N1_003_026G1_Veillonella_sp_39-b	TRUE	Veillonella	Veillonella sp	Veillonella sp 19	10
N1_003	N1_003_025G1	25	N1_003_025G1_Veillonella_sp_39-b	90.8	0.6	2031157	551.203	0.385645	TRUE	N1_003_026G1_Veillonella_sp_39-b	TRUE	Veillonella	Veillonella sp	Veillonella sp 19	10
N1_003	N1_003_023G1	23	N1_003_023G1_Veillonella_sp_39-b	65.4	1.32	1568192	629.746	0.380792	FALSE	N1_003_026G1_Veillonella_sp_39-b	TRUE	Veillonella	Veillonella sp	Veillonella sp 19	10
N1_003	N1_003_021G1	21	N1_003_021G1_Veillonella_sp_39-b	58.8	1.92	1423042	676.329	0.382916	FALSE	N1_003_026G1_Veillonella_sp_39-b	TRUE	Veillonella	Veillonella sp	Veillonella sp 19	10
N1_004	N1_004_010G1	10	N1_004_010G1_Streptococcus_sp-A	100	0	2006571	37.6719	0.399449	TRUE	N1_004_026G1_Streptococcus_sp-A	TRUE	Streptococcus	Streptococcus sp	Streptococcus sp 4	9
N1_004	N1_004_026G1	26	N1_004_026G1_Streptococcus_sp-A	100	0	2032299	67.9136	0.397745	TRUE	N1_004_026G1_Streptococcus_sp-A	TRUE	Streptococcus	Streptococcus sp	Streptococcus sp 4	9
N1_004	N1_004_012G1	12	N1_004_012G1_Streptococcus_sp-A	98.28	0	2024663	318.409	0.40135	TRUE	N1_004_026G1_Streptococcus_sp-A	TRUE	Streptococcus	Streptococcus sp	Streptococcus sp 4	9
N1_004	N1_004_013G1	13	N1_004_013G1_Streptococcus_sp-A	98.28	0	2011056	208.505	0.398164	TRUE	N1_004_026G1_Streptococcus_sp-A	TRUE	Streptococcus	Streptococcus sp	Streptococcus sp 4	9
N1_004	N1_004_014G1	14	N1_004_014G1_Streptococcus_sp-A	98.28	0	1993979	32.244	0.398691	TRUE	N1_004_026G1_Streptococcus_sp-A	TRUE	Streptococcus	Streptococcus sp	Streptococcus sp 4	9
N1_004	N1_004_015G1	15	N1_004_015G1_Streptococcus_sp-A	98.28	0	1993651	77.4572	0.398463	TRUE	N1_004_026G1_Streptococcus_sp-A	TRUE	Streptococcus	Streptococcus sp	Streptococcus sp 4	9
N1_004	N1_004_016G1	16	N1_004_016G1_Streptococcus_sp-A	98.28	0	1995095	73.5985	0.396337	TRUE	N1_004_026G1_Streptococcus_sp-A	TRUE	Streptococcus	Streptococcus sp	Streptococcus sp 4	9
N1_004	N1_004_018G1	18	N1_004_018G1_Streptococcus_sp-A	98.28	0	2000662	95.97	0.397673	TRUE	N1_004_026G1_Streptococcus_sp-A	TRUE	Streptococcus	Streptococcus sp	Streptococcus sp 4	9
N1_004	N1_004_021G1	21	N1_004_021G1_Streptococcus_sp-A	98.28	0	2025281	199.276	0.394398	TRUE	N1_004_026G1_Streptococcus_sp-A	TRUE	Streptococcus	Streptococcus sp	Streptococcus sp 4	9
N1_011	N1_011_013G1	13	N1_011_013G1_Veillonella_sp-B	100	0.86	2051901	54.2596	0.392087	TRUE	N1_011_013G1_Veillonella_sp-B	TRUE	Veillonella	Veillonella sp	Veillonella sp 17	9
N1_011	N1_011_014G1	14	N1_011_014G1_Veillonella_sp-B	100	0.86	2050814	75.041	0.392083	TRUE	N1_011_013G1_Veillonella_sp-B	TRUE	Veillonella	Veillonella sp	Veillonella sp 17	9
N2_088	N2_088_027G1	27	N2_088_027G1_Veillonella_39_370	84.33	0.86	1810429	362.883	0.388524	FALSE	N1_011_013G1_Veillonella_sp-B	TRUE	Veillonella	Veillonella sp	Veillonella sp 17	9
N2_088	N2_088_010G1	10	N2_088_010G1_Veillonella_39_37	83.01	2.59	1935837	36.6341	0.389886	FALSE	N1_011_013G1_Veillonella_sp-B	TRUE	Veillonella	Veillonella sp	Veillonella sp 17	9
N2_088	N2_088_022G1	22	N2_088_022G1_Veillonella_39_229	82.6	0.86	1914972	224.226	0.390651	FALSE	N1_011_013G1_Veillonella_sp-B	TRUE	Veillonella	Veillonella sp	Veillonella sp 17	9
N2_088	N2_088_018G1	18	N2_088_018G1_Veillonella_39_277	79.31	0.86	1966059	268.94	0.390292	FALSE	N1_011_013G1_Veillonella_sp-B	TRUE	Veillonella	Veillonella sp	Veillonella sp 17	9
N1_011	N1_011_015G1	15	N1_011_015G1_Veillonella_sp-B	77.59	0	1508345	9.92459	0.39265	TRUE	N1_011_013G1_Veillonella_sp-B	TRUE	Veillonella	Veillonella sp	Veillonella sp 17	9
N2_088	N2_088_015G1	15	N2_088_015G1_Veillonella_39_331	74.23	4.31	1834456	325.313	0.3885	FALSE	N1_011_013G1_Veillonella_sp-B	TRUE	Veillonella	Veillonella sp	Veillonella sp 17	9
N2_088	N2_088_034G1	34	N2_088_034G1_Veillonella_39_348	70.69	0.86	1742020	341.549	0.389548	FALSE	N1_011_013G1_Veillonella_sp-B	TRUE	Veillonella	Veillonella sp	Veillonella sp 17	9
N1_004	N1_004_014G1	14	N1_004_014G1_Veillonella_sp-A	100	0.86	2047087	1364.17	0.391014	TRUE	N1_004_015G1_Veillonella_sp-A	TRUE	Veillonella	Veillonella sp	Veillonella sp 22	9
N1_004	N1_004_015G1	15	N1_004_015G1_Veillonella_sp-A	100	0.86	2049513	1672.7	0.389759	TRUE	N1_004_015G1_Veillonella_sp-A	TRUE	Veillonella	Veillonella sp	Veillonella sp 22	9
N1_004	N1_004_016G1	16	N1_004_016G1_Veillonella_sp-A	100	0.86	2049079	2731.63	0.391207	TRUE	N1_004_015G1_Veillonella_sp-A	TRUE	Veillonella	Veillonella sp	Veillonella sp 22	9
N1_004	N1_004_018G1	18	N1_004_018G1_Veillonella_sp-A	100	0.86	2046445	1733.69	0.391877	TRUE	N1_004_015G1_Veillonella_sp-A	TRUE	Veillonella	Veillonella sp	Veillonella sp 22	9
N1_004	N1_004_013G1	13	N1_004_013G1_Veillonella_sp-A	98.28	1.02	2041082	3202.02	0.391428	TRUE	N1_004_015G1_Veillonella_sp-A	TRUE	Veillonella	Veillonella sp	Veillonella sp 22	9
N1_004	N1_004_012G1	12	N1_004_012G1_Veillonella_sp-A	98.12	0.86	2009383	1074.43	0.388577	TRUE	N1_004_015G1_Veillonella_sp-A	TRUE	Veillonella	Veillonella sp	Veillonella sp 22	9
N1_004	N1_004_021G1	21	N1_004_021G1_Veillonella_sp-A	94.83	0.86	1990705	201.032	0.38694	TRUE	N1_004_015G1_Veillonella_sp-A	TRUE	Veillonella	Veillonella sp	Veillonella sp 22	9
N1_004	N1_004_026G1	26	N1_004_026G1_Veillonella_sp-A	62.37	0.86	1868128	110.5	0.385931	FALSE	N1_004_015G1_Veillonella_sp-A	TRUE	Veillonella	Veillonella sp	Veillonella sp 22	9
N1_008	N1_008_007G1	7	N1_008_007G1_Veillonella_dispar	57.14	0.86	1362393	10.7625	0.388826	FALSE	N1_004_015G1_Veillonella_sp-A	TRUE	Veillonella	Veillonella sp	Veillonella sp 22	9
N2_038	N2_038_009G1	9	N2_038_009G1_Veillonella_39_429	100	0	2047076	430.098	0.385871	TRUE	N2_038_009G1_Veillonella_39_429	TRUE	Veillonella	Veillonella sp	Veillonella sp 9	9
N2_038	N2_038_011G1	11	N2_038_011G1_Veillonella_39_817	100	0	2047062	809	0.386795	TRUE	N2_038_009G1_Veillonella_39_429	TRUE	Veillonella	Veillonella sp	Veillonella sp 9	9
N2_038	N2_038_013G1	13	N2_038_013G1_Veillonella_39_577	100	0	2046948	576.86	0.387112	TRUE	N2_038_009G1_Veillonella_39_429	TRUE	Veillonella	Veillonella sp	Veillonella sp 9	9
N2_038	N2_038_015G1	15	N2_038_015G1_Veillonella_39_576	97.9	0.3	2037782	591.865	0.389127	TRUE	N2_038_009G1_Veillonella_39_429	TRUE	Veillonella	Veillonella sp	Veillonella sp 9	9
N2_038	N2_038_020G1	20	N2_038_020G1_Veillonella_39_124	96.78	0.32	1994591	130.145	0.388047	TRUE	N2_038_009G1_Veillonella_39_429	TRUE	Veillonella	Veillonella sp	Veillonella sp 9	9
N2_039	N2_039_020G1	20	N2_039_020G1_Veillonella_39_464	95.33	0.07	2010797	477.721	0.389016	TRUE	N2_038_009G1_Veillonella_39_429	TRUE	Veillonella	Veillonella sp	Veillonella sp 9	9
N2_038	N2_038_039G1	39	N2_038_039G1_Veillonella_39_16	94.92	2	2087438	13.2925	0.389449	TRUE	N2_038_009G1_Veillonella_39_429	TRUE	Veillonella	Veillonella sp	Veillonella sp 9	9
N2_039	N2_039_018G1	18	N2_039_018G1_Veillonella_39_247	90.5	1.45	1990157	241.72	0.388092	TRUE	N2_038_009G1_Veillonella_39_429	TRUE	Veillonella	Veillonella sp	Veillonella sp 9	9
N2_039	N2_039_021G1	21	N2_039_021G1_Veillonella_39_827_refined	90.17	3.21	2034653	821.374	0.388631	FALSE	N2_038_009G1_Veillonella_39_429	TRUE	Veillonella	Veillonella sp	Veillonella sp 9	9
N1_004	N1_004_021G1	21	N1_004_021G1_Actinomyces_europaeus	100	0	1923030	539.995	0.561981	TRUE	N3_176_045G1_7_Actinomyces_europaeus-rel_56_12	TRUE	Actinomyces	Actinomyces europaeus	Actinomyces europaeus	8
N1_004	N1_004_026G1	26	N1_004_026G1_Actinomyces_europaeus	100	0	1924194	33.1994	0.561091	TRUE	N3_176_045G1_7_Actinomyces_europaeus-rel_56_12	TRUE	Actinomyces	Actinomyces europaeus	Actinomyces europaeus	8
N2_065	N2_065_059G1	59	N2_065_059G1_Actinomyces_sp._S4-C9_56_26	100	0	1950031	25.753	0.555971	TRUE	N3_176_045G1_7_Actinomyces_europaeus-rel_56_12	TRUE	Actinomyces	Actinomyces europaeus	Actinomyces europaeus	8
N3_176	N3_176_038G1	38	N3_176_038G1_6_Actinomyces_europaeus-rel_56_19	100	0	1972275	17.0018	0.56176	TRUE	N3_176_045G1_7_Actinomyces_europaeus-rel_56_12	TRUE	Actinomyces	Actinomyces europaeus	Actinomyces europaeus	8
N3_176	N3_176_045G1	45	N3_176_045G1_7_Actinomyces_europaeus-rel_56_12	100	0	1981014	11.0496	0.562269	TRUE	N3_176_045G1_7_Actinomyces_europaeus-rel_56_12	TRUE	Actinomyces	Actinomyces europaeus	Actinomyces europaeus	8
N2_088	N2_088_034G1	34	N2_088_034G1_Actinomyces_sp._S4-C9_56_12	100	0.86	1919810	12.0899	0.562787	TRUE	N3_176_045G1_7_Actinomyces_europaeus-rel_56_12	TRUE	Actinomyces	Actinomyces europaeus	Actinomyces europaeus	8
N2_088	N2_088_027G1	27	N2_088_027G1_Actinomyces_sp._S4-C9_56_9	100	1.88	1902407	8.37366	0.565309	TRUE	N3_176_045G1_7_Actinomyces_europaeus-rel_56_12	TRUE	Actinomyces	Actinomyces europaeus	Actinomyces europaeus	8
N2_088	N2_088_022G1	22	N2_088_022G1_Actinomyces_sp._S4-C9_56_10	98.28	0	1918118	9.72937	0.563731	TRUE	N3_176_045G1_7_Actinomyces_europaeus-rel_56_12	TRUE	Actinomyces	Actinomyces europaeus	Actinomyces europaeus	8
N1_008	N1_008_010G1	10	N1_008_010G1_Bacteroides_sp	100	0	5281423	24.1699	0.413902	TRUE	N1_008_010G1_Bacteroides_sp	TRUE	Bacteroides	Bacteroides sp	Bacteroides sp	8
N1_008	N1_008_031G1	31	N1_008_031G1_Bacteroides_sp	100	1.72	5498459	320.511	0.428375	TRUE	N1_008_010G1_Bacteroides_sp	TRUE	Bacteroides	Bacteroides sp	Bacteroides sp	8
N1_023	N1_023_034G1	34	N1_023_034G1_Bacteroides_sp	99.19	0.65	5413753	128.593	0.430141	TRUE	N1_008_010G1_Bacteroides_sp	TRUE	Bacteroides	Bacteroides sp	Bacteroides sp	8
N1_023	N1_023_042G1	42	N1_023_042G1_Bacteroides_sp	99.19	0.65	5394430	156.954	0.430062	TRUE	N1_008_010G1_Bacteroides_sp	TRUE	Bacteroides	Bacteroides sp	Bacteroides sp	8
N1_023	N1_023_050G1	50	N1_023_050G1_Bacteroides_sp	99.19	0.65	5419728	154.899	0.431937	TRUE	N1_008_010G1_Bacteroides_sp	TRUE	Bacteroides	Bacteroides sp	Bacteroides sp	8
N1_023	N1_023_055G1	55	N1_023_055G1_Bacteroides_sp	99.19	0.65	5404819	288.862	0.430961	TRUE	N1_008_010G1_Bacteroides_sp	TRUE	Bacteroides	Bacteroides sp	Bacteroides sp	8
N1_008	N1_008_007G1	7	N1_008_007G1_Bacteroides_sp	87.93	1.72	4536708	12.8544	0.423927	TRUE	N1_008_010G1_Bacteroides_sp	TRUE	Bacteroides	Bacteroides sp	Bacteroides sp	8
N1_008	N1_008_008G1	8	N1_008_008G1_Bacteroides_sp	83.49	0.16	4326558	12.5784	0.426726	TRUE	N1_008_010G1_Bacteroides_sp	TRUE	Bacteroides	Bacteroides sp	Bacteroides sp	8
N1_009	N1_009_016G1	16	N1_009_016G1_Clostridiales_sp	98.28	0	3531558	191.523	0.412797	TRUE	N1_009_021G1_Clostridiales_sp	TRUE	Clostridiales	Clostridiales sp	Clostridiales sp 3	8
N1_009	N1_009_017G1	17	N1_009_017G1_Clostridiales_sp	98.28	0	3538063	69.8762	0.414035	TRUE	N1_009_021G1_Clostridiales_sp	TRUE	Clostridiales	Clostridiales sp	Clostridiales sp 3	8
N1_009	N1_009_019G1	19	N1_009_019G1_Clostridiales_sp	98.28	0	3534104	55.6663	0.410968	TRUE	N1_009_021G1_Clostridiales_sp	TRUE	Clostridiales	Clostridiales sp	Clostridiales sp 3	8
N1_009	N1_009_020G1	20	N1_009_020G1_Clostridiales_sp	98.28	0	3532237	153.724	0.412158	TRUE	N1_009_021G1_Clostridiales_sp	TRUE	Clostridiales	Clostridiales sp	Clostridiales sp 3	8
N1_009	N1_009_021G1	21	N1_009_021G1_Clostridiales_sp	98.28	0	3542766	774.594	0.413171	TRUE	N1_009_021G1_Clostridiales_sp	TRUE	Clostridiales	Clostridiales sp	Clostridiales sp 3	8
N1_009	N1_009_024G1	24	N1_009_024G1_Clostridiales_sp	98.28	0	3538272	285.975	0.410962	TRUE	N1_009_021G1_Clostridiales_sp	TRUE	Clostridiales	Clostridiales sp	Clostridiales sp 3	8
N1_009	N1_009_038G1	38	N1_009_038G1_Clostridiales_sp	98.28	0	3535073	489.26	0.411886	TRUE	N1_009_021G1_Clostridiales_sp	TRUE	Clostridiales	Clostridiales sp	Clostridiales sp 3	8
N1_009	N1_009_045G1	45	N1_009_045G1_Clostridiales_sp	98.28	0	3531635	625.667	0.412464	TRUE	N1_009_021G1_Clostridiales_sp	TRUE	Clostridiales	Clostridiales sp	Clostridiales sp 3	8
N2_066	N2_066_048G1	48	N2_066_048G1_Veillonella_39_13	100	0	2054624	11.0447	0.37413	TRUE	N2_066_048G1_Veillonella_39_13	TRUE	Veillonella	Veillonella sp	Veillonella sp 12	8
N2_066	N2_066_024G1	24	N2_066_024G1_Veillonella_39_28	100	0.86	1901714	25.014	0.387985	FALSE	N2_066_048G1_Veillonella_39_13	TRUE	Veillonella	Veillonella sp	Veillonella sp 12	8
N2_066	N2_066_031G1	31	N2_066_031G1_Veillonella_39_263	100	0.86	2071406	259.655	0.389414	TRUE	N2_066_048G1_Veillonella_39_13	TRUE	Veillonella	Veillonella sp	Veillonella sp 12	8
N2_066	N2_066_033G1	33	N2_066_033G1_Veillonella_39_383	100	0.86	2068368	384.166	0.389057	TRUE	N2_066_048G1_Veillonella_39_13	TRUE	Veillonella	Veillonella sp	Veillonella sp 12	8
N2_066	N2_066_037G1	37	N2_066_037G1_Veillonella_39_487	100	0.86	2070074	494.84	0.390752	TRUE	N2_066_048G1_Veillonella_39_13	TRUE	Veillonella	Veillonella sp	Veillonella sp 12	8
N2_066	N2_066_050G1	50	N2_066_050G1_Veillonella_39_467	100	0.86	2058588	457.321	0.383365	TRUE	N2_066_048G1_Veillonella_39_13	TRUE	Veillonella	Veillonella sp	Veillonella sp 12	8
N2_066	N2_066_060G1	60	N2_066_060G1_Veillonella_39_207	100	0.86	2082162	212.54	0.384857	TRUE	N2_066_048G1_Veillonella_39_13	TRUE	Veillonella	Veillonella sp	Veillonella sp 12	8
N2_066	N2_066_064G1	64	N2_066_064G1_Veillonella_39_87	100	0.86	2070329	88.5655	0.389436	TRUE	N2_066_048G1_Veillonella_39_13	TRUE	Veillonella	Veillonella sp	Veillonella sp 12	8
N1_014	N1_014_006G1	6	N1_014_006G1_Veillonella_sp	98.28	0.86	2052187	278.21	0.39103	TRUE	N1_014_012G1_Veillonella_sp	TRUE	Veillonella	Veillonella sp	Veillonella sp 13	8
N1_014	N1_014_007G1	7	N1_014_007G1_Veillonella_sp	98.28	0.86	2047584	217.32	0.390783	TRUE	N1_014_012G1_Veillonella_sp	TRUE	Veillonella	Veillonella sp	Veillonella sp 13	8
N1_014	N1_014_008G1	8	N1_014_008G1_Veillonella_sp	98.28	0.86	2043472	65.5427	0.38939	TRUE	N1_014_012G1_Veillonella_sp	TRUE	Veillonella	Veillonella sp	Veillonella sp 13	8
N1_014	N1_014_009G1	9	N1_014_009G1_Veillonella_sp	98.28	0.86	2054305	690.05	0.393741	TRUE	N1_014_012G1_Veillonella_sp	TRUE	Veillonella	Veillonella sp	Veillonella sp 13	8
N1_014	N1_014_010G1	10	N1_014_010G1_Veillonella_sp	98.28	0.86	2052938	720.246	0.392613	TRUE	N1_014_012G1_Veillonella_sp	TRUE	Veillonella	Veillonella sp	Veillonella sp 13	8
N1_014	N1_014_011G1	11	N1_014_011G1_Veillonella_sp	98.28	0.86	2058007	1790.43	0.392665	TRUE	N1_014_012G1_Veillonella_sp	TRUE	Veillonella	Veillonella sp	Veillonella sp 13	8
N1_014	N1_014_012G1	12	N1_014_012G1_Veillonella_sp	98.28	0.86	2062276	896.861	0.394369	TRUE	N1_014_012G1_Veillonella_sp	TRUE	Veillonella	Veillonella sp	Veillonella sp 13	8
N1_014	N1_014_014G1	14	N1_014_014G1_Veillonella_sp	67.24	3.45	1166807	16.5049	0.404045	FALSE	N1_014_012G1_Veillonella_sp	TRUE	Veillonella	Veillonella sp	Veillonella sp 13	8
N2_088	N2_088_013G1	13	N2_088_013G1_Anaerococcus_vaginalis_29_21	98.28	0	1756770	21.322	0.292523	TRUE	N2_088_034G1_Anaerococcus_vaginalis_29_18	TRUE	Anaerococcus	Anaerococcus vaginalis	Anaerococcus vaginalis 2	7
N2_088	N2_088_018G1	18	N2_088_018G1_Anaerococcus_vaginalis_29_20	98.28	0	1773093	20.7213	0.297	TRUE	N2_088_034G1_Anaerococcus_vaginalis_29_18	TRUE	Anaerococcus	Anaerococcus vaginalis	Anaerococcus vaginalis 2	7
N2_088	N2_088_022G1	22	N2_088_022G1_Anaerococcus_vaginalis_29_41	98.28	0	1765733	41.3079	0.291004	TRUE	N2_088_034G1_Anaerococcus_vaginalis_29_18	TRUE	Anaerococcus	Anaerococcus vaginalis	Anaerococcus vaginalis 2	7
N2_088	N2_088_034G1	34	N2_088_034G1_Anaerococcus_vaginalis_29_18	98.28	0	1788623	18.6404	0.300799	TRUE	N2_088_034G1_Anaerococcus_vaginalis_29_18	TRUE	Anaerococcus	Anaerococcus vaginalis	Anaerococcus vaginalis 2	7
N2_088	N2_088_042G1	42	N2_088_042G1_Anaerococcus_vaginalis_29_17	98.28	0	1761947	17.2459	0.291994	TRUE	N2_088_034G1_Anaerococcus_vaginalis_29_18	TRUE	Anaerococcus	Anaerococcus vaginalis	Anaerococcus vaginalis 2	7
N2_088	N2_088_027G1	27	N2_088_027G1_Anaerococcus_vaginalis_29_9	95.69	2.04	1639299	8.68115	0.286682	FALSE	N2_088_034G1_Anaerococcus_vaginalis_29_18	TRUE	Anaerococcus	Anaerococcus vaginalis	Anaerococcus vaginalis 2	7
N2_088	N2_088_015G1	15	N2_088_015G1_Anaerococcus_vaginalis-related_29_9	94.83	0	1634710	8.29443	0.286084	FALSE	N2_088_034G1_Anaerococcus_vaginalis_29_18	TRUE	Anaerococcus	Anaerococcus vaginalis	Anaerococcus vaginalis 2	7
N3_173	N3_173_021G1	21	N3_173_021G1_4_Bifidobacterium_MSTE12-rel_58_13	100	0	2659816	13.1582	0.587237	TRUE	N3_173_021G1_4_Bifidobacterium_MSTE12-rel_58_13	TRUE	Bifidobacterium	Bifidobacterium MSTE12	Bifidobacterium MSTE12	7
N2_071	N2_071_021G1	21	N2_071_021G1_Bifidobacterium_sp._MSTE12-related_59_19	99.45	1.59	2613789	17.0133	0.594669	TRUE	N3_173_021G1_4_Bifidobacterium_MSTE12-rel_58_13	TRUE	Bifidobacterium	Bifidobacterium MSTE12	Bifidobacterium MSTE12	7
N3_173	N3_173_016G1	16	N3_173_016G1_1_Bifidobacterium_MSTE12-rel_59_8	98.28	0	2565759	7.82742	0.589025	TRUE	N3_173_021G1_4_Bifidobacterium_MSTE12-rel_58_13	TRUE	Bifidobacterium	Bifidobacterium MSTE12	Bifidobacterium MSTE12	7
N3_173	N3_173_019G1	19	N3_173_019G1_3_Bifidobacterium_MSTE12-rel_59_9	98.28	1.72	2566280	9.17019	0.586507	TRUE	N3_173_021G1_4_Bifidobacterium_MSTE12-rel_58_13	TRUE	Bifidobacterium	Bifidobacterium MSTE12	Bifidobacterium MSTE12	7
N2_071	N2_071_030G1	30	N2_071_030G1_Bifidobacterium_sp._MSTE12_58_20	92.83	0.61	2417821	22.6392	0.588613	TRUE	N3_173_021G1_4_Bifidobacterium_MSTE12-rel_58_13	TRUE	Bifidobacterium	Bifidobacterium MSTE12	Bifidobacterium MSTE12	7
N2_035	N2_035_025G1	25	N2_035_025G1_Bifidobacterium_sp._MSTE12-related_58_8	89.98	1.06	2637193	7.86221	0.586778	TRUE	N3_173_021G1_4_Bifidobacterium_MSTE12-rel_58_13	TRUE	Bifidobacterium	Bifidobacterium MSTE12	Bifidobacterium MSTE12	7
N2_071	N2_071_025G1	25	N2_071_025G1_Bifidobacterium_sp._MSTE12_59_9_refined	73.59	0.31	2332240	8.61509	0.592275	FALSE	N3_173_021G1_4_Bifidobacterium_MSTE12-rel_58_13	TRUE	Bifidobacterium	Bifidobacterium MSTE12	Bifidobacterium MSTE12	7
N3_173	N3_173_017G1	17	N3_173_017G1_2_Citrobacter_KTE32-rel_52_483	100	0	4950182	495.237	0.521083	TRUE	N3_173_017G1_2_Citrobacter_KTE32-rel_52_483	TRUE	Citrobacter	Citrobacter KTE32	Citrobacter KTE32	7
N3_173	N3_173_039G1	39	N3_173_039G1_6_Citrobacter_KTE32-rel_52_220	100	0	4947027	222.385	0.518091	TRUE	N3_173_017G1_2_Citrobacter_KTE32-rel_52_483	TRUE	Citrobacter	Citrobacter KTE32	Citrobacter KTE32	7
N3_173	N3_173_022G1	22	N3_173_022G1_5_Citrobacter_KTE32-rel_52_101	94.44	1.72	4934501	103.987	0.514474	TRUE	N3_173_017G1_2_Citrobacter_KTE32-rel_52_483	TRUE	Citrobacter	Citrobacter KTE32	Citrobacter KTE32	7
N3_173	N3_173_016G1	16	N3_173_016G1_1_Citrobacter_KTE32-rel_52_87_partial	92.88	0.31	5051282	87.8063	0.517558	TRUE	N3_173_017G1_2_Citrobacter_KTE32-rel_52_483	TRUE	Citrobacter	Citrobacter KTE32	Citrobacter KTE32	7
N3_173	N3_173_021G1	21	N3_173_021G1_4_Citrobacter_KTE32-rel_52_77	91.39	0.31	4943298	78.9571	0.51746	TRUE	N3_173_017G1_2_Citrobacter_KTE32-rel_52_483	TRUE	Citrobacter	Citrobacter KTE32	Citrobacter KTE32	7
N3_173	N3_173_019G1	19	N3_173_019G1_3_Citrobacter_KTE32-rel_52_94_partial	89.59	0	4857287	93.3608	0.517009	TRUE	N3_173_017G1_2_Citrobacter_KTE32-rel_52_483	TRUE	Citrobacter	Citrobacter KTE32	Citrobacter KTE32	7
N3_177	N3_177_009G1	9	N3_177_009G1_1_Citrobacter_KTE32-rel_52_45_partial	86.53	1.72	4800147	38.3409	0.516115	TRUE	N3_173_017G1_2_Citrobacter_KTE32-rel_52_483	TRUE	Citrobacter	Citrobacter KTE32	Citrobacter KTE32	7
N2_070	N2_070_016G1	16	N2_070_016G1_Corynebacterium_sp._KPL1821_59_83	99.84	1.72	2331360	85.2403	0.579946	TRUE	N1_019_012G1_Cornebacterium_sp	TRUE	Cornebacterium	Cornebacterium sp	Cornebacterium sp	7
N2_070	N2_070_019G1	19	N2_070_019G1_Corynebacterium_sp._KPL1821_59_116	99.84	1.72	2334183	121.425	0.579687	TRUE	N1_019_012G1_Cornebacterium_sp	TRUE	Cornebacterium	Cornebacterium sp	Cornebacterium sp	7
N2_070	N2_070_020G1	20	N2_070_020G1_Corynebacterium_sp._KPL1821_59_12	99.84	1.72	2303675	11.6762	0.583517	TRUE	N1_019_012G1_Cornebacterium_sp	TRUE	Cornebacterium	Cornebacterium sp	Cornebacterium sp	7
N1_019	N1_019_012G1	12	N1_019_012G1_Cornebacterium_sp	99.46	0.44	2364499	21.8645	0.579591	TRUE	N1_019_012G1_Cornebacterium_sp	TRUE	Cornebacterium	Cornebacterium sp	Cornebacterium sp	7
N1_021	N1_021_012G1	12	N1_021_012G1_Finegoldia_magna_refined-a	87.62	1.72	1978703	8.92831	0.587793	TRUE	N1_019_012G1_Cornebacterium_sp	TRUE	Cornebacterium	Cornebacterium sp	Cornebacterium sp	7
N1_021	N1_021_013G1	13	N1_021_013G1_Finegoldia_magna_refined-a	84.64	0	1974993	8.9003	0.5858	TRUE	N1_019_012G1_Cornebacterium_sp	TRUE	Cornebacterium	Cornebacterium sp	Cornebacterium sp	7
N2_093	N2_093_007G1	7	N2_093_007G1_Corynebacterium_sp._KPL1821_59_6	51.63	3.92	1445094	5.42082	0.587403	FALSE	N1_019_012G1_Cornebacterium_sp	TRUE	Cornebacterium	Cornebacterium sp	Cornebacterium sp	7
N1_004	N1_004_016G1	16	N1_004_016G1_Enterococcus_hirae	98.28	0	2773330	26.3317	0.357753	TRUE	N1_004_021G1_Enterococcus_hirae	TRUE	Enterococcus	Enterococcus hirae	Enterococcus hirae	7
N1_004	N1_004_021G1	21	N1_004_021G1_Enterococcus_hirae	98.28	0	2787864	123.193	0.360868	TRUE	N1_004_021G1_Enterococcus_hirae	TRUE	Enterococcus	Enterococcus hirae	Enterococcus hirae	7
N1_004	N1_004_018G1	18	N1_004_018G1_Enterococcus_hirae	98.28	1.72	2805484	36.3152	0.353127	TRUE	N1_004_021G1_Enterococcus_hirae	TRUE	Enterococcus	Enterococcus hirae	Enterococcus hirae	7
N3_178	N3_178_014G1	14	N3_178_014G1_5_Enterococcus_hirae-rel_37_10	96.08	0.16	2685636	9.25916	0.366653	TRUE	N1_004_021G1_Enterococcus_hirae	TRUE	Enterococcus	Enterococcus hirae	Enterococcus hirae	7
N3_178	N3_178_015G1	15	N3_178_015G1_7_Enterococcus_hirae_rel_37_6	91.93	1.72	2294487	6.37401	0.373247	FALSE	N1_004_021G1_Enterococcus_hirae	TRUE	Enterococcus	Enterococcus hirae	Enterococcus hirae	7
N3_178	N3_178_014G2	14	N3_178_014G2_6_Enterococcus_hirae-rel_37_6	88.79	1.88	2295167	6.25607	0.373345	FALSE	N1_004_021G1_Enterococcus_hirae	TRUE	Enterococcus	Enterococcus hirae	Enterococcus hirae	7
N3_178	N3_178_013G1	13	N3_178_013G1_4_Enterococcus_hirae-rel_38_5	78.5	0	1846181	5.16299	0.376951	FALSE	N1_004_021G1_Enterococcus_hirae	TRUE	Enterococcus	Enterococcus hirae	Enterococcus hirae	7
N1_014	N1_014_007G1	7	N1_014_007G1_Haemophilus_parainfluenzae	96.55	1.72	1980075	69.9608	0.384108	TRUE	N1_014_010G1_Haemophilus_parainfluenzae	TRUE	Haemophilus	Haemophilus parainfluenzae	Haemophilus parainfluenzae 8	7
N1_014	N1_014_008G1	8	N1_014_008G1_Haemophilus_parainfluenzae	96.55	1.72	1982138	299.195	0.379602	TRUE	N1_014_010G1_Haemophilus_parainfluenzae	TRUE	Haemophilus	Haemophilus parainfluenzae	Haemophilus parainfluenzae 8	7
N1_014	N1_014_009G1	9	N1_014_009G1_Haemophilus_parainfluenzae	96.55	1.72	1986536	405.005	0.378357	TRUE	N1_014_010G1_Haemophilus_parainfluenzae	TRUE	Haemophilus	Haemophilus parainfluenzae	Haemophilus parainfluenzae 8	7
N1_014	N1_014_010G1	10	N1_014_010G1_Haemophilus_parainfluenzae	96.55	1.72	2008441	627.367	0.380995	TRUE	N1_014_010G1_Haemophilus_parainfluenzae	TRUE	Haemophilus	Haemophilus parainfluenzae	Haemophilus parainfluenzae 8	7
N1_014	N1_014_011G1	11	N1_014_011G1_Haemophilus_parainfluenzae	96.55	1.72	1994695	278.283	0.390298	TRUE	N1_014_010G1_Haemophilus_parainfluenzae	TRUE	Haemophilus	Haemophilus parainfluenzae	Haemophilus parainfluenzae 8	7
N1_014	N1_014_012G1	12	N1_014_012G1_Haemophilus_parainfluenzae	96.55	1.72	2004494	601.506	0.386167	TRUE	N1_014_010G1_Haemophilus_parainfluenzae	TRUE	Haemophilus	Haemophilus parainfluenzae	Haemophilus parainfluenzae 8	7
N1_014	N1_014_006G1	6	N1_014_006G1_Haemophilus_parainfluenzae	50	1.72	1150556	551.14	0.392574	FALSE	N1_014_010G1_Haemophilus_parainfluenzae	TRUE	Haemophilus	Haemophilus parainfluenzae	Haemophilus parainfluenzae 8	7
N2_069	N2_069_028G1	28	N2_069_028G1_Peptoniphilus_harei_30_22	98.28	0	1387363	20.3517	0.294353	TRUE	N2_069_029G1_Peptoniphilus_30_15	TRUE	Peptoniphilus	Peptoniphilus sp	Peptoniphilus sp	7
N2_069	N2_069_029G1	29	N2_069_029G1_Peptoniphilus_30_15	98.28	0	1783178	14.6619	0.295712	TRUE	N2_069_029G1_Peptoniphilus_30_15	TRUE	Peptoniphilus	Peptoniphilus sp	Peptoniphilus sp	7
N2_070	N2_070_036G1	36	N2_070_036G1_Peptoniphilus_harei_30_11	98.28	0	1502914	10.9937	0.299994	TRUE	N2_069_029G1_Peptoniphilus_30_15	TRUE	Peptoniphilus	Peptoniphilus sp	Peptoniphilus sp	7
N2_071	N2_071_019G1	19	N2_071_019G1_Peptoniphilus_harei_30_16	98.25	0	1595161	14.461	0.298785	TRUE	N2_069_029G1_Peptoniphilus_30_15	TRUE	Peptoniphilus	Peptoniphilus sp	Peptoniphilus sp	7
N2_071	N2_071_021G1	21	N2_071_021G1_Peptoniphilus_harei_30_24	98.25	0	1561622	23.522	0.293582	TRUE	N2_069_029G1_Peptoniphilus_30_15	TRUE	Peptoniphilus	Peptoniphilus sp	Peptoniphilus sp	7
N2_070	N2_070_042G1	42	N2_070_042G1_Peptoniphilus_harei_30_17	96.55	0	1535353	18.089	0.301073	TRUE	N2_069_029G1_Peptoniphilus_30_15	TRUE	Peptoniphilus	Peptoniphilus sp	Peptoniphilus sp	7
N2_060	N2_060_013G1	13	N2_060_013G1_Peptoniphilus_harei_30_9	93.1	0.86	1327382	8.88407	0.298667	TRUE	N2_069_029G1_Peptoniphilus_30_15	TRUE	Peptoniphilus	Peptoniphilus sp	Peptoniphilus sp	7
N2_066	N2_066_011G1	11	N2_066_011G1_Serratia_liquefaciens_55_626	100	0	5347930	705.953	0.538432	TRUE	N2_066_013G1_Serratia_liquefaciens_55_501	TRUE	Serratia	Serratia liquefaciens	Serratia liquefaciens	7
N2_066	N2_066_013G1	13	N2_066_013G1_Serratia_liquefaciens_55_501	100	0	5394380	646.764	0.528724	TRUE	N2_066_013G1_Serratia_liquefaciens_55_501	TRUE	Serratia	Serratia liquefaciens	Serratia liquefaciens	7
N2_066	N2_066_015G1	15	N2_066_015G1_Serratia_liquefaciens_56_346	100	0	5320333	485.495	0.54127	TRUE	N2_066_013G1_Serratia_liquefaciens_55_501	TRUE	Serratia	Serratia liquefaciens	Serratia liquefaciens	7
N2_066	N2_066_017G1	17	N2_066_017G1_Serratia_liquefaciens_56_62	100	0	5263458	68.9746	0.552466	TRUE	N2_066_013G1_Serratia_liquefaciens_55_501	TRUE	Serratia	Serratia liquefaciens	Serratia liquefaciens	7
N2_066	N2_066_021G1	21	N2_066_021G1_Serratia_liquefaciens_56_124	100	0	5275630	144.71	0.544042	TRUE	N2_066_013G1_Serratia_liquefaciens_55_501	TRUE	Serratia	Serratia liquefaciens	Serratia liquefaciens	7
N2_066	N2_066_019G1	19	N2_066_019G1_Serratia_liquefaciens_55_65	99.84	0	5352032	78.1542	0.535082	TRUE	N2_066_013G1_Serratia_liquefaciens_55_501	TRUE	Serratia	Serratia liquefaciens	Serratia liquefaciens	7
N2_066	N2_066_024G1	24	N2_066_024G1_Serratia_liquefaciens_56_37	99.69	0	5370394	38.6137	0.542768	TRUE	N2_066_013G1_Serratia_liquefaciens_55_501	TRUE	Serratia	Serratia liquefaciens	Serratia liquefaciens	7
N1_003	N1_003_025G1	25	N1_003_025G1_Streptococcus_lutentiensis_37	99.63	0	1795361	138.599	0.375878	TRUE	N1_003_027G1_Streptococcus_lutentiensis_37	TRUE	Streptococcus	Streptococcus lutentiensis	Streptococcus lutentiensis	7
N1_003	N1_003_026G1	26	N1_003_026G1_Streptococcus_lutentiensis_37	99.63	0	1794728	73.1163	0.376565	TRUE	N1_003_027G1_Streptococcus_lutentiensis_37	TRUE	Streptococcus	Streptococcus lutentiensis	Streptococcus lutentiensis	7
N1_003	N1_003_027G1	27	N1_003_027G1_Streptococcus_lutentiensis_37	99.63	0	1797110	96.1095	0.377597	TRUE	N1_003_027G1_Streptococcus_lutentiensis_37	TRUE	Streptococcus	Streptococcus lutentiensis	Streptococcus lutentiensis	7
N1_003	N1_003_028G1	28	N1_003_028G1_Streptococcus_lutentiensis_37	99.63	0	1796207	135.847	0.376769	TRUE	N1_003_027G1_Streptococcus_lutentiensis_37	TRUE	Streptococcus	Streptococcus lutentiensis	Streptococcus lutentiensis	7
N1_003	N1_003_023G1	23	N1_003_023G1_Streptococcus_lutentiensis_37	99.63	0.37	1780315	16.9359	0.370329	TRUE	N1_003_027G1_Streptococcus_lutentiensis_37	TRUE	Streptococcus	Streptococcus lutentiensis	Streptococcus lutentiensis	7
N1_003	N1_003_039G1	39	N1_003_039G1_Streptococcus_lutentiensis_37	94.99	0.56	1677194	10.5584	0.372181	TRUE	N1_003_027G1_Streptococcus_lutentiensis_37	TRUE	Streptococcus	Streptococcus lutentiensis	Streptococcus lutentiensis	7
N1_003	N1_003_022G1	22	N1_003_022G1_Streptococcus_lutentiensis_37	72.78	1.31	1160510	6.93282	0.375385	FALSE	N1_003_027G1_Streptococcus_lutentiensis_37	TRUE	Streptococcus	Streptococcus lutentiensis	Streptococcus lutentiensis	7
N2_039	N2_039_020G1	20	N2_039_020G1_Streptococcus_parasanguinis_42_66	100	0.52	2191088	67.3383	0.409985	TRUE	N2_039_015G1_Streptococcus_parasanguinis_42_36	TRUE	Streptococcus	Streptococcus parasanguinis	Streptococcus parasanguinis 3	7
N2_039	N2_039_015G1	15	N2_039_015G1_Streptococcus_parasanguinis_42_36	100	0.64	2202342	35.041	0.416263	TRUE	N2_039_015G1_Streptococcus_parasanguinis_42_36	TRUE	Streptococcus	Streptococcus parasanguinis	Streptococcus parasanguinis 3	7
N2_039	N2_039_018G1	18	N2_039_018G1_Streptococcus_parasanguinis_42_86	99.76	0.24	2181342	90.615	0.41819	TRUE	N2_039_015G1_Streptococcus_parasanguinis_42_36	TRUE	Streptococcus	Streptococcus parasanguinis	Streptococcus parasanguinis 3	7
N2_038	N2_038_020G1	20	N2_038_020G1_Streptococcus_parasanguinis_42_36	99.66	0.63	2198741	35.2219	0.42016	TRUE	N2_039_015G1_Streptococcus_parasanguinis_42_36	TRUE	Streptococcus	Streptococcus parasanguinis	Streptococcus parasanguinis 3	7
N2_039	N2_039_021G1	21	N2_039_021G1_Streptococcus_parasanguinis_42_224	98.31	0.07	2091438	230.124	0.42146	TRUE	N2_039_015G1_Streptococcus_parasanguinis_42_36	TRUE	Streptococcus	Streptococcus parasanguinis	Streptococcus parasanguinis 3	7
N2_038	N2_038_018G1	18	N2_038_018G1_Streptococcus_parasanguinis_41_65_refined	94.67	4.31	2163584	66.5108	0.424112	FALSE	N2_039_015G1_Streptococcus_parasanguinis_42_36	TRUE	Streptococcus	Streptococcus parasanguinis	Streptococcus parasanguinis 3	7
N2_039	N2_039_013G1	13	N2_039_013G1_Streptococcus_parasanguinis_42_36	93.79	0.41	2033609	35.4537	0.422388	TRUE	N2_039_015G1_Streptococcus_parasanguinis_42_36	TRUE	Streptococcus	Streptococcus parasanguinis	Streptococcus parasanguinis 3	7
N2_064	N2_064_011G1	11	N2_064_011G1_Veillonella_39_97	100	0	2076863	100.778	0.39245	TRUE	N2_064_011G1_Veillonella_39_97	TRUE	Veillonella	Veillonella sp	Veillonella sp 24	7
N2_064	N2_064_025G1	25	N2_064_025G1_Veillonella_parvula_related_39_214	100	0	2076385	219.576	0.390443	TRUE	N2_064_011G1_Veillonella_39_97	TRUE	Veillonella	Veillonella sp	Veillonella sp 24	7
N3_172	N3_172_070G1	70	N3_172_070G1_9_Veillonella_parvula-rel_38_132	100	1.02	2118909	115.556	0.391447	TRUE	N2_064_011G1_Veillonella_39_97	TRUE	Veillonella	Veillonella sp	Veillonella sp 24	7
N2_064	N2_064_027G1	27	N2_064_027G1_Veillonella_39_207	99.27	0	2064406	211.439	0.391245	TRUE	N2_064_011G1_Veillonella_39_97	TRUE	Veillonella	Veillonella sp	Veillonella sp 24	7
N2_064	N2_064_036G1	36	N2_064_036G1_Veillonella_39_87	97.96	0.85	2063402	87.2981	0.390481	TRUE	N2_064_011G1_Veillonella_39_97	TRUE	Veillonella	Veillonella sp	Veillonella sp 24	7
N2_064	N2_064_031G1	31	N2_064_031G1_Veillonella_39_292	97.75	0	2039934	295.355	0.389775	TRUE	N2_064_011G1_Veillonella_39_97	TRUE	Veillonella	Veillonella sp	Veillonella sp 24	7
N3_172	N3_172_052G2	52	N3_172_052G2_7_Veillonella_parvula-rel_39_10	83.62	1.02	1719268	8.65451	0.387569	FALSE	N2_064_011G1_Veillonella_39_97	TRUE	Veillonella	Veillonella sp	Veillonella sp 24	7
N2_031	N2_031_014G1	14	N2_031_014G1_Veillonella_39_45	100	0.86	2062938	46.9262	0.387633	TRUE	N2_031_021G1_Veillonella_39_50	TRUE	Veillonella	Veillonella sp	Veillonella sp 5	7
N2_031	N2_031_016G1	16	N2_031_016G1_Veillonella_39_110	100	0.86	2064147	112.726	0.388408	TRUE	N2_031_021G1_Veillonella_39_50	TRUE	Veillonella	Veillonella sp	Veillonella sp 5	7
N2_031	N2_031_018G1	18	N2_031_018G1_Veillonella_39_88	100	0.86	2062735	91.655	0.38982	TRUE	N2_031_021G1_Veillonella_39_50	TRUE	Veillonella	Veillonella sp	Veillonella sp 5	7
N2_031	N2_031_020G1	20	N2_031_020G1_Veillonella_39_85	100	0.86	2064442	87.3253	0.387857	TRUE	N2_031_021G1_Veillonella_39_50	TRUE	Veillonella	Veillonella sp	Veillonella sp 5	7
N2_031	N2_031_021G1	21	N2_031_021G1_Veillonella_39_50	100	0.86	2069043	53.3888	0.389575	TRUE	N2_031_021G1_Veillonella_39_50	TRUE	Veillonella	Veillonella sp	Veillonella sp 5	7
N2_031	N2_031_027G1	27	N2_031_027G1_Veillonella_39_106	100	0.86	2065140	110.391	0.389419	TRUE	N2_031_021G1_Veillonella_39_50	TRUE	Veillonella	Veillonella sp	Veillonella sp 5	7
N2_031	N2_031_033G1	33	N2_031_033G1_Veillonella_39_71	100	0.86	2062775	73.4307	0.386229	TRUE	N2_031_021G1_Veillonella_39_50	TRUE	Veillonella	Veillonella sp	Veillonella sp 5	7
N3_173	N3_173_022G1	22	N3_173_022G1_5_Atopobium_minutum-rel_49_9	98.28	0.16	1570387	9.07139	0.49309	TRUE	N3_173_022G1_5_Atopobium_minutum-rel_49_9	TRUE	Atopobium	Atopobium minutum	Atopobium minutum	6
N3_173	N3_173_021G1	21	N3_173_021G1_4_Atopobium_minutum-rel_49_5	93.5	3.61	1427229	5.64945	0.488285	FALSE	N3_173_022G1_5_Atopobium_minutum-rel_49_9	TRUE	Atopobium	Atopobium minutum	Atopobium minutum	6
N2_035	N2_035_025G1	25	N2_035_025G1_Atopobium_minutum_49_6	85.71	1.28	1315188	5.65616	0.489302	FALSE	N3_173_022G1_5_Atopobium_minutum-rel_49_9	TRUE	Atopobium	Atopobium minutum	Atopobium minutum	6
N2_071	N2_071_025G1	25	N2_071_025G1_Atopobium_minutum_49_6	83.6	0.92	1411875	5.89934	0.489208	FALSE	N3_173_022G1_5_Atopobium_minutum-rel_49_9	TRUE	Atopobium	Atopobium minutum	Atopobium minutum	6
N2_071	N2_071_027G1	27	N2_071_027G1_Atopobium_minutum_49_5	63.4	2.42	1077498	5.11642	0.487789	FALSE	N3_173_022G1_5_Atopobium_minutum-rel_49_9	TRUE	Atopobium	Atopobium minutum	Atopobium minutum	6
N2_071	N2_071_019G1	19	N2_071_019G1_Atopobium_minutum_49_5	54.46	0.23	933982	4.94259	0.488729	FALSE	N3_173_022G1_5_Atopobium_minutum-rel_49_9	TRUE	Atopobium	Atopobium minutum	Atopobium minutum	6
N2_066	N2_066_060G1	60	N2_066_060G1_Finegoldia_magna-related_32_18	98.28	0	2063976	16.8073	0.319573	TRUE	N2_066_060G1_Finegoldia_magna-related_32_18	TRUE	Finegoldia	Finegoldia magna	Finegoldia magna	6
N3_172	N3_172_026G1	26	N3_172_026G1_1_Finegoldia_magna_32_19	98.28	0	1728925	31.5791	0.3247	TRUE	N2_066_060G1_Finegoldia_magna-related_32_18	TRUE	Finegoldia	Finegoldia magna	Finegoldia magna	6
N3_172	N3_172_030G1	30	N3_172_030G1_2_Finegoldia_magna_32_14	98.28	0	1718985	13.8061	0.322462	TRUE	N2_066_060G1_Finegoldia_magna-related_32_18	TRUE	Finegoldia	Finegoldia magna	Finegoldia magna	6
N3_172	N3_172_032G1	32	N3_172_032G1_3_Finegoldia_magna_32_10	98.28	0	1700604	10.6019	0.322457	TRUE	N2_066_060G1_Finegoldia_magna-related_32_18	TRUE	Finegoldia	Finegoldia magna	Finegoldia magna	6
N3_176	N3_176_038G1	38	N3_176_038G1_6_Finegoldia_magna_32_11	98.28	0.86	1696188	12.3567	0.317206	TRUE	N2_066_060G1_Finegoldia_magna-related_32_18	TRUE	Finegoldia	Finegoldia magna	Finegoldia magna	6
N2_066	N2_066_064G1	64	N2_066_064G1_Finegoldia_magna_32_24	96.55	1.21	1719126	24.0431	0.323372	TRUE	N2_066_060G1_Finegoldia_magna-related_32_18	TRUE	Finegoldia	Finegoldia magna	Finegoldia magna	6
N2_039	N2_039_015G1	15	N2_039_015G1_Lactobacillus_rhamnosus_47_28	99.46	0	2890665	29.9365	0.460186	TRUE	N2_039_015G1_Lactobacillus_rhamnosus_47_28	TRUE	Lactobacillus	Lactobacillus rhamnosus	Lactobacillus rhamnosus	6
N2_039	N2_039_018G1	18	N2_039_018G1_Lactobacillus_rhamnosus_47_61	99.46	0	2840234	61.8594	0.466977	TRUE	N2_039_015G1_Lactobacillus_rhamnosus_47_28	TRUE	Lactobacillus	Lactobacillus rhamnosus	Lactobacillus rhamnosus	6
N2_039	N2_039_020G1	20	N2_039_020G1_Lactobacillus_rhamnosus_47_80	99.46	0	2884421	85.0706	0.460948	TRUE	N2_039_015G1_Lactobacillus_rhamnosus_47_28	TRUE	Lactobacillus	Lactobacillus rhamnosus	Lactobacillus rhamnosus	6
N2_039	N2_039_021G1	21	N2_039_021G1_Lactobacillus_rhamnosus_47_369	99.46	0	2841003	369.753	0.460743	TRUE	N2_039_015G1_Lactobacillus_rhamnosus_47_28	TRUE	Lactobacillus	Lactobacillus rhamnosus	Lactobacillus rhamnosus	6
N2_039	N2_039_035G1	35	N2_039_035G1_Lactobacillus_rhamnosus_47_36	99.46	0	2877043	34.588	0.463475	TRUE	N2_039_015G1_Lactobacillus_rhamnosus_47_28	TRUE	Lactobacillus	Lactobacillus rhamnosus	Lactobacillus rhamnosus	6
N2_039	N2_039_037G1	37	N2_039_037G1_Lactobacillus_rhamnosus_46_6	69.27	2.13	1997615	5.63174	0.465176	FALSE	N2_039_015G1_Lactobacillus_rhamnosus_47_28	TRUE	Lactobacillus	Lactobacillus rhamnosus	Lactobacillus rhamnosus	6
N1_009	N1_009_038G1	38	N1_009_038G1_Veillonella_sp-B_refined	92.63	0.16	2075036	764.469	0.393279	TRUE	N1_009_038G1_Veillonella_sp-B_refined	TRUE	Veillonella	Veillonella sp	Veillonella sp 15	6
N1_009	N1_009_024G1	24	N1_009_024G1_Veillonella_sp-B	80.89	0.86	2013423	228.584	0.388989	TRUE	N1_009_038G1_Veillonella_sp-B_refined	TRUE	Veillonella	Veillonella sp	Veillonella sp 15	6
N1_009	N1_009_019G1	19	N1_009_019G1_Veillonella_sp-B	78.45	0	1391754	88.4069	0.387212	TRUE	N1_009_038G1_Veillonella_sp-B_refined	TRUE	Veillonella	Veillonella sp	Veillonella sp 15	6
N1_009	N1_009_021G1	21	N1_009_021G1_Veillonella_sp-B_refined-A	75.89	0.86	1784092	274.716	0.393888	TRUE	N1_009_038G1_Veillonella_sp-B_refined	TRUE	Veillonella	Veillonella sp	Veillonella sp 15	6
N1_009	N1_009_045G1	45	N1_009_045G1_Veillonella_sp-B	74.48	0	2019162	371.987	0.39246	FALSE	N1_009_038G1_Veillonella_sp-B_refined	TRUE	Veillonella	Veillonella sp	Veillonella sp 15	6
N1_009	N1_009_020G1	20	N1_009_020G1_Veillonella_sp-B	69.83	0	1346867	179.373	0.386088	FALSE	N1_009_038G1_Veillonella_sp-B_refined	TRUE	Veillonella	Veillonella sp	Veillonella sp 15	6
N2_071	N2_071_025G1	25	N2_071_025G1_Veillonella_39_38	100	0	2124195	39.4787	0.389993	TRUE	N2_071_025G1_Veillonella_39_38	TRUE	Veillonella	Veillonella sp	Veillonella sp 23	6
N2_035	N2_035_025G1	25	N2_035_025G1_Veillonella_39_38	100	0.6	2124440	38.1843	0.388338	TRUE	N2_071_025G1_Veillonella_39_38	TRUE	Veillonella	Veillonella sp	Veillonella sp 23	6
N2_071	N2_071_029G1	29	N2_071_029G1_Veillonella_39_11	99.9	0.75	2105027	10.6237	0.382588	TRUE	N2_071_025G1_Veillonella_39_38	TRUE	Veillonella	Veillonella sp	Veillonella sp 23	6
N2_071	N2_071_023G1	23	N2_071_023G1_Veillonella_39_11	99.8	0.07	2126192	10.1486	0.384195	TRUE	N2_071_025G1_Veillonella_39_38	TRUE	Veillonella	Veillonella sp	Veillonella sp 23	6
N2_071	N2_071_027G1	27	N2_071_027G1_Veillonella_39_77	99.4	0	2329520	17.9233	0.383106	TRUE	N2_071_025G1_Veillonella_39_38	TRUE	Veillonella	Veillonella sp	Veillonella sp 23	6
N2_071	N2_071_030G1	30	N2_071_030G1_Veillonella_39_8	89.23	1.55	1780607	7.19314	0.387674	FALSE	N2_071_025G1_Veillonella_39_38	TRUE	Veillonella	Veillonella sp	Veillonella sp 23	6
N2_038	N2_038_026G1	26	N2_038_026G1_Veillonella_39_25	100	0.62	2036332	26.2437	0.3934	TRUE	N2_038_026G1_Veillonella_39_25	TRUE	Veillonella	Veillonella sp	Veillonella sp 6	6
N2_038	N2_038_039G1	39	N2_038_039G1_Veillonella_39_32	98.32	0.32	2001980	32.8775	0.395482	TRUE	N2_038_026G1_Veillonella_39_25	TRUE	Veillonella	Veillonella sp	Veillonella sp 6	6
N2_038	N2_038_020G1	20	N2_038_020G1_Veillonella_39_266	98.09	1.02	2004399	289.982	0.395819	TRUE	N2_038_026G1_Veillonella_39_25	TRUE	Veillonella	Veillonella sp	Veillonella sp 6	6
N2_038	N2_038_036G1	36	N2_038_036G1_Negativicutes_39_82	97.22	0.94	1996774	82.0336	0.394728	TRUE	N2_038_026G1_Veillonella_39_25	TRUE	Veillonella	Veillonella sp	Veillonella sp 6	6
N2_038	N2_038_030G1	30	N2_038_030G1_Veillonella_39_8	87.53	3.44	1736552	7.87611	0.388206	FALSE	N2_038_026G1_Veillonella_39_25	TRUE	Veillonella	Veillonella sp	Veillonella sp 6	6
N2_038	N2_038_015G1	15	N2_038_015G1_Veillonella_atypica_40_15	84.25	0.6	1787795	15.1803	0.386518	TRUE	N2_038_026G1_Veillonella_39_25	TRUE	Veillonella	Veillonella sp	Veillonella sp 6	6
N3_174	N3_174_021G1	21	N3_174_021G1_3_Anaerococcus_vaginalis_rel_29_20	98.28	0	1757997	18.7216	0.287022	TRUE	N3_174_023G1_4_Anaerococcus_vaginalis-rel_29_30	TRUE	Anaerococcus	Anaerococcus vaginalis	Anaerococcus vaginalis 7	5
N3_174	N3_174_023G1	23	N3_174_023G1_4_Anaerococcus_vaginalis-rel_29_30	98.28	0	1931238	28.8401	0.295498	TRUE	N3_174_023G1_4_Anaerococcus_vaginalis-rel_29_30	TRUE	Anaerococcus	Anaerococcus vaginalis	Anaerococcus vaginalis 7	5
N3_174	N3_174_034G1	34	N3_174_034G1_5_Anaerococcus_vaginalis_rel_28_14	98.28	0	1800650	16.4226	0.284927	TRUE	N3_174_023G1_4_Anaerococcus_vaginalis-rel_29_30	TRUE	Anaerococcus	Anaerococcus vaginalis	Anaerococcus vaginalis 7	5
N3_174	N3_174_038G1	38	N3_174_038G1_7_Anaerococcus_vaginalis_29_18_partial	96.55	1.72	2025838	18.5707	0.294917	TRUE	N3_174_023G1_4_Anaerococcus_vaginalis-rel_29_30	TRUE	Anaerococcus	Anaerococcus vaginalis	Anaerococcus vaginalis 7	5
N3_174	N3_174_037G1	37	N3_174_037G1_6_Anaerococcus_vaginalis-rel_30_6	76.25	0	1097541	5.53531	0.292916	FALSE	N3_174_023G1_4_Anaerococcus_vaginalis-rel_29_30	TRUE	Anaerococcus	Anaerococcus vaginalis	Anaerococcus vaginalis 7	5
N1_023	N1_023_042G1	42	N1_023_042G1_Bifidobacterium_longum-a	79.14	0.94	2184760	50.6447	0.596619	TRUE	N1_023_042G1_Bifidobacterium_longum-a	TRUE	Bifidobacterium	Bifidobacterium longum	Bifidobacterium longum 2	5
N1_023	N1_023_034G1	34	N1_023_034G1_Bifidobacterium_longum-a	78.03	1.44	2260730	53.6241	0.595045	TRUE	N1_023_042G1_Bifidobacterium_longum-a	TRUE	Bifidobacterium	Bifidobacterium longum	Bifidobacterium longum 2	5
N1_023	N1_023_029G1	29	N1_023_029G1_Bifidobacterium_longum-a	77.63	1.79	2258757	88.9534	0.594047	TRUE	N1_023_042G1_Bifidobacterium_longum-a	TRUE	Bifidobacterium	Bifidobacterium longum	Bifidobacterium longum 2	5
N1_023	N1_023_050G1	50	N1_023_050G1_Bifidobacterium_longum-a	72.93	0	1994899	16.9148	0.595757	FALSE	N1_023_042G1_Bifidobacterium_longum-a	TRUE	Bifidobacterium	Bifidobacterium longum	Bifidobacterium longum 2	5
N1_023	N1_023_055G1	55	N1_023_055G1_Bifidobacterium_longum-a	71.21	0	2119939	26.1389	0.598046	FALSE	N1_023_042G1_Bifidobacterium_longum-a	TRUE	Bifidobacterium	Bifidobacterium longum	Bifidobacterium longum 2	5
N3_175	N3_175_051G1	51	N3_175_051G1_8_Clostridium_sporogenes-rel_28_12_refined	87.93	1.72	3769927	11.2216	0.275708	TRUE	N3_175_051G1_8_Clostridium_sporogenes-rel_28_12_refined	TRUE	Clostridium	Clostridium sporogenes	Clostridium sporogenes	5
N1_021	N1_021_027G1	27	N1_021_027G1_Clostridium_sporogenes	86.4	0.69	3511094	11.8111	0.278884	TRUE	N3_175_051G1_8_Clostridium_sporogenes-rel_28_12_refined	TRUE	Clostridium	Clostridium sporogenes	Clostridium sporogenes	5
N3_173	N3_173_021G1	21	N3_173_021G1_4_Clostridium_sporogenes-rel_29_5	82.13	2.04	2579886	4.93857	0.287148	FALSE	N3_175_051G1_8_Clostridium_sporogenes-rel_28_12_refined	TRUE	Clostridium	Clostridium sporogenes	Clostridium sporogenes	5
N1_021	N1_021_030G1	30	N1_021_030G1_Clostridium_sporogenes	79.49	0.52	3321934	9.43591	0.279984	TRUE	N3_175_051G1_8_Clostridium_sporogenes-rel_28_12_refined	TRUE	Clostridium	Clostridium sporogenes	Clostridium sporogenes	5
N1_021	N1_021_022G1	22	N1_021_022G1_Clostridium_sporogenes	59.15	0.05	2251699	7.91289	0.287775	FALSE	N3_175_051G1_8_Clostridium_sporogenes-rel_28_12_refined	TRUE	Clostridium	Clostridium sporogenes	Clostridium sporogenes	5
N2_035	N2_035_025G1	25	N2_035_025G1_Dialister_42_11	96.11	0.32	1481039	10.6292	0.425947	TRUE	N2_035_025G1_Dialister_42_11	TRUE	Dialister	Dialister sp	Dialister sp	5
N2_071	N2_071_025G1	25	N2_071_025G1_Dialister_42_11	94.95	0	1544529	10.2972	0.415665	TRUE	N2_035_025G1_Dialister_42_11	TRUE	Dialister	Dialister sp	Dialister sp	5
N2_071	N2_071_021G1	21	N2_071_021G1_Dialister_42_14	94.53	1.27	1488455	14.0611	0.430043	TRUE	N2_035_025G1_Dialister_42_11	TRUE	Dialister	Dialister sp	Dialister sp	5
N2_071	N2_071_023G1	23	N2_071_023G1_Dialister_42_14	94.35	1.64	1435000	13.2306	0.428298	FALSE	N2_035_025G1_Dialister_42_11	TRUE	Dialister	Dialister sp	Dialister sp	5
N2_071	N2_071_019G1	19	N2_071_019G1_Dialister_43_7	89.23	3	1255620	6.77005	0.423484	FALSE	N2_035_025G1_Dialister_42_11	TRUE	Dialister	Dialister sp	Dialister sp	5
N2_038	N2_038_020G1	20	N2_038_020G1_Enterococcus_casseliflavus_43_30	99.25	0.38	3348117	31.932	0.411105	TRUE	N2_038_030G1_Enterococcus_casseliflavus_43_128	TRUE	Enterococcus	Enterococcus casseliflavus	Enterococcus casseliflavus	5
N2_038	N2_038_026G1	26	N2_038_026G1_Enterococcus_casseliflavus_43_306	99.25	0.38	3406028	317.291	0.404878	TRUE	N2_038_030G1_Enterococcus_casseliflavus_43_128	TRUE	Enterococcus	Enterococcus casseliflavus	Enterococcus casseliflavus	5
N2_038	N2_038_044G1	44	N2_038_044G1_Enterococcus_casseliflavus_43_46	99.25	0.38	3265708	48.7711	0.417238	TRUE	N2_038_030G1_Enterococcus_casseliflavus_43_128	TRUE	Enterococcus	Enterococcus casseliflavus	Enterococcus casseliflavus	5
N2_038	N2_038_030G1	30	N2_038_030G1_Enterococcus_casseliflavus_43_128	99.25	0.39	3407563	139.498	0.406812	TRUE	N2_038_030G1_Enterococcus_casseliflavus_43_128	TRUE	Enterococcus	Enterococcus casseliflavus	Enterococcus casseliflavus	5
N2_038	N2_038_036G1	36	N2_038_036G1_Enterococcus_casseliflavus-related_42_11	97.04	1.8	3536134	10.9107	0.418836	TRUE	N2_038_030G1_Enterococcus_casseliflavus_43_128	TRUE	Enterococcus	Enterococcus casseliflavus	Enterococcus casseliflavus	5
N2_071	N2_071_010G1	10	N2_071_010G1_Enterococcus_faecium_38_26	99.62	0	2930461	25.1715	0.371034	TRUE	N2_071_019G1_Enterococcus_faecium_38_16	TRUE	Enterococcus	Enterococcus faecium	Enterococcus faecium	5
N2_071	N2_071_019G1	19	N2_071_019G1_Enterococcus_faecium_38_16	99.62	0.38	3011621	15.4818	0.365417	TRUE	N2_071_019G1_Enterococcus_faecium_38_16	TRUE	Enterococcus	Enterococcus faecium	Enterococcus faecium	5
N2_071	N2_071_007G1	7	N2_071_007G1_Enterococcus_faecium_38_10_refined	98.28	0.16	2789652	9.34194	0.376444	TRUE	N2_071_019G1_Enterococcus_faecium_38_16	TRUE	Enterococcus	Enterococcus faecium	Enterococcus faecium	5
N2_071	N2_071_013G1	13	N2_071_013G1_Enterococcus_faecium_38_8	96.98	1.14	2769833	7.60301	0.377783	FALSE	N2_071_019G1_Enterococcus_faecium_38_16	TRUE	Enterococcus	Enterococcus faecium	Enterococcus faecium	5
N2_061	N2_061_082G1	82	N2_061_082G1_Enterococcus_faecium_38_6	89.51	2.59	2750840	6.23688	0.377554	FALSE	N2_071_019G1_Enterococcus_faecium_38_16	TRUE	Enterococcus	Enterococcus faecium	Enterococcus faecium	5
N2_038	N2_038_015G1	15	N2_038_015G1_Haemophilus_parainfluenzae_39_251_refined	94.83	2.59	1947769	246.962	0.394385	FALSE	N2_038_020G1_Haemophilus_parainfluenzae_39_630	TRUE	Haemophilus	Haemophilus parainfluenzae	Haemophilus parainfluenzae 4	5
N2_038	N2_038_020G1	20	N2_038_020G1_Haemophilus_parainfluenzae_39_630	94.46	0.64	1912919	633.864	0.395421	TRUE	N2_038_020G1_Haemophilus_parainfluenzae_39_630	TRUE	Haemophilus	Haemophilus parainfluenzae	Haemophilus parainfluenzae 4	5
N2_038	N2_038_026G1	26	N2_038_026G1_Haemophilus_parainfluenzae_39_7	91.79	2.3	1735137	7.14881	0.392802	FALSE	N2_038_020G1_Haemophilus_parainfluenzae_39_630	TRUE	Haemophilus	Haemophilus parainfluenzae	Haemophilus parainfluenzae 4	5
N2_038	N2_038_018G1	18	N2_038_018G1_Haemophilus_parainfluenzae_39_110	86.92	4.4	1767066	107.865	0.393318	FALSE	N2_038_020G1_Haemophilus_parainfluenzae_39_630	TRUE	Haemophilus	Haemophilus parainfluenzae	Haemophilus parainfluenzae 4	5
N2_038	N2_038_013G1	13	N2_038_013G1_Haemophilus_parainfluenzae_parts_39_115	74.69	3.34	1576026	114.167	0.39556	FALSE	N2_038_020G1_Haemophilus_parainfluenzae_39_630	TRUE	Haemophilus	Haemophilus parainfluenzae	Haemophilus parainfluenzae 4	5
N3_175	N3_175_032G1	32	N3_175_032G1_5_Negativicoccus_succinicivorans_52_8	100	0.86	1276100	9.09279	0.51846	TRUE	N3_175_051G1_8_Negativicoccus_succinicivorans_52_30	TRUE	Negativicoccus	Negativicoccus succinicivorans	Negativicoccus succinicivorans 3	5
N3_175	N3_175_051G1	51	N3_175_051G1_8_Negativicoccus_succinicivorans_52_30	100	0.86	1376206	30.4573	0.517983	TRUE	N3_175_051G1_8_Negativicoccus_succinicivorans_52_30	TRUE	Negativicoccus	Negativicoccus succinicivorans	Negativicoccus succinicivorans 3	5
N3_175	N3_175_035G1	35	N3_175_035G1_6_Negativicoccus_succinicivorans_52_9_refined	100	2.59	1231670	8.71085	0.518977	FALSE	N3_175_051G1_8_Negativicoccus_succinicivorans_52_30	TRUE	Negativicoccus	Negativicoccus succinicivorans	Negativicoccus succinicivorans 3	5
N3_175	N3_175_018G1	18	N3_175_018G1_2_Negativicoccus_succinicivorans_52_9	94.83	1.52	1240712	8.62167	0.51905	TRUE	N3_175_051G1_8_Negativicoccus_succinicivorans_52_30	TRUE	Negativicoccus	Negativicoccus succinicivorans	Negativicoccus succinicivorans 3	5
N3_175	N3_175_017G1	17	N3_175_017G1_1_Negativicoccus_succinicivorans_52_6_	81.82	1.02	1078805	5.79352	0.518304	FALSE	N3_175_051G1_8_Negativicoccus_succinicivorans_52_30	TRUE	Negativicoccus	Negativicoccus succinicivorans	Negativicoccus succinicivorans 3	5
N1_019	N1_019_057G1	57	N1_019_057G1_Streptococcus_anginosus	99.88	1.42	2041158	20.4054	0.374734	TRUE	N1_019_057G1_Streptococcus_anginosus	TRUE	Streptococcus	Streptococcus anginosus	Streptococcus anginosus	5
N1_019	N1_019_049G1	49	N1_019_049G1_Streptococcus_anginosus	98.17	1.18	1817781	15.184	0.378284	TRUE	N1_019_057G1_Streptococcus_anginosus	TRUE	Streptococcus	Streptococcus anginosus	Streptococcus anginosus	5
N1_019	N1_019_056G1	56	N1_019_056G1_Streptococcus_anginosus	89.1	1.68	1781416	7.94858	0.38355	TRUE	N1_019_057G1_Streptococcus_anginosus	TRUE	Streptococcus	Streptococcus anginosus	Streptococcus anginosus	5
N1_021	N1_021_027G1	27	N1_021_027G1_Streptococcus_sp	87.11	0.35	1603178	8.86365	0.387119	TRUE	N1_019_057G1_Streptococcus_anginosus	TRUE	Streptococcus	Streptococcus anginosus	Streptococcus anginosus	5
N1_021	N1_021_024G1	24	N1_021_024G1_Streptococcus_sp	55.55	0.48	987735	7.16891	0.39772	FALSE	N1_019_057G1_Streptococcus_anginosus	TRUE	Streptococcus	Streptococcus anginosus	Streptococcus anginosus	5
N3_173	N3_173_016G1	16	N3_173_016G1_1_Veillonella_parvula-rel_39_385	100	0.86	2101845	519.878	0.386952	TRUE	N3_173_021G1_4_Veillonella_parvula-rel_38_333	TRUE	Veillonella	Veillonella parvula	Veillonella parvula 2	5
N3_173	N3_173_017G1	17	N3_173_017G1_2_Veillonella_parvula-rel_39_272	100	0.86	2096421	341.576	0.413587	TRUE	N3_173_021G1_4_Veillonella_parvula-rel_38_333	TRUE	Veillonella	Veillonella parvula	Veillonella parvula 2	5
N3_173	N3_173_019G1	19	N3_173_019G1_3_Veillonella_parvula-rel_38_390	100	0.86	2101729	385.392	0.381656	TRUE	N3_173_021G1_4_Veillonella_parvula-rel_38_333	TRUE	Veillonella	Veillonella parvula	Veillonella parvula 2	5
N3_173	N3_173_021G1	21	N3_173_021G1_4_Veillonella_parvula-rel_38_333	100	0.86	2103638	470.761	0.399742	TRUE	N3_173_021G1_4_Veillonella_parvula-rel_38_333	TRUE	Veillonella	Veillonella parvula	Veillonella parvula 2	5
N3_173	N3_173_022G1	22	N3_173_022G1_5_Veillonella_parvula-rel_39_668	100	0.86	2102546	671.723	0.381172	TRUE	N3_173_021G1_4_Veillonella_parvula-rel_38_333	TRUE	Veillonella	Veillonella parvula	Veillonella parvula 2	5
N2_093	N2_093_008G2	8	N2_093_008G2_Clostridium_perfringens_28_86	100	1.72	3289022	83.1149	0.279092	TRUE	N2_093_008G2_Clostridium_perfringens_28_86	TRUE	Clostridium	Clostridium perfringens	Clostridium perfringens 4	4
N2_060	N2_060_019G1	19	N2_060_019G1_Clostridium_perfringens_28_9	98.28	1.72	3154144	8.3996	0.280666	FALSE	N2_093_008G2_Clostridium_perfringens_28_86	TRUE	Clostridium	Clostridium perfringens	Clostridium perfringens 4	4
N2_060	N2_060_016G1	16	N2_060_016G1_Clostridium_perfringens_28_6	87.77	3.21	2343531	5.9186	0.282912	FALSE	N2_093_008G2_Clostridium_perfringens_28_86	TRUE	Clostridium	Clostridium perfringens	Clostridium perfringens 4	4
N2_093	N2_093_009G1	9	N2_093_009G1_Clostridium_perfringens_29_5	62.87	3.45	1796518	5.15119	0.284062	FALSE	N2_093_008G2_Clostridium_perfringens_28_86	TRUE	Clostridium	Clostridium perfringens	Clostridium perfringens 4	4
N1_003	N1_003_052G1	52	N1_003_052G1_Clostridium_sp_30_17	98.28	0	3274595	17.516	0.298361	TRUE	N1_003_052G1_Clostridium_sp_30_17	TRUE	Clostridium	Clostridium sp	Clostridium sp 10	4
N1_003	N1_003_044G1	44	N1_003_044G1_Unknown_bin_29	95.72	0.02	3183505	9.27718	0.297006	TRUE	N1_003_052G1_Clostridium_sp_30_17	TRUE	Clostridium	Clostridium sp	Clostridium sp 10	4
N1_003	N1_003_026G1	26	N1_003_026G1_Unknown_bin_29	86.66	1.79	2842899	8.52245	0.298363	TRUE	N1_003_052G1_Clostridium_sp_30_17	TRUE	Clostridium	Clostridium sp	Clostridium sp 10	4
N1_003	N1_003_028G1	28	N1_003_028G1_Unknown_bin_29	60.24	0.11	1749703	7.01021	0.303697	FALSE	N1_003_052G1_Clostridium_sp_30_17	TRUE	Clostridium	Clostridium sp	Clostridium sp 10	4
N3_176	N3_176_038G1	38	N3_176_038G1_6_Clostridium_7_2_43FAA_28_19	98.28	0	3833612	15.3628	0.277576	TRUE	N3_176_038G1_6_Clostridium_7_2_43FAA_28_19	TRUE	Clostridium	Clostridium sp	Clostridium sp 11	4
N3_176	N3_176_045G1	45	N3_176_045G1_7_Clostridium_7_2_43FAA-rel_28_56_refined	98.28	1.72	3979627	28.5632	0.2757	TRUE	N3_176_038G1_6_Clostridium_7_2_43FAA_28_19	TRUE	Clostridium	Clostridium sp	Clostridium sp 11	4
N3_176	N3_176_027G1	27	N3_176_027G1_4_Clostridium_sp_7_2_43FAA_28_14	91.38	0.86	2897607	13.2637	0.280831	TRUE	N3_176_038G1_6_Clostridium_7_2_43FAA_28_19	TRUE	Clostridium	Clostridium sp	Clostridium sp 11	4
N3_176	N3_176_035G1	35	N3_176_035G1_5_Clostridium_7_2_43FAA_28_9	86.13	1.18	2611020	8.06742	0.28205	FALSE	N3_176_038G1_6_Clostridium_7_2_43FAA_28_19	TRUE	Clostridium	Clostridium sp	Clostridium sp 11	4
N2_088	N2_088_022G1	22	N2_088_022G1_Clostridium_sp._KLE_1755_48_124	98.28	1.72	6573740	124.01	0.483974	TRUE	N2_088_042G1_Clostridium_sp._KLE_1755_48_153	TRUE	Clostridium	Clostridium sp	Clostridium sp 3	4
N2_088	N2_088_027G1	27	N2_088_027G1_Clostridium_sp._KLE_1755_48_63	98.28	1.72	6566701	63.4215	0.483663	TRUE	N2_088_042G1_Clostridium_sp._KLE_1755_48_153	TRUE	Clostridium	Clostridium sp	Clostridium sp 3	4
N2_088	N2_088_034G1	34	N2_088_034G1_Clostridium_sp._KLE_1755_48_152	98.28	1.72	6559880	151.461	0.485272	TRUE	N2_088_042G1_Clostridium_sp._KLE_1755_48_153	TRUE	Clostridium	Clostridium sp	Clostridium sp 3	4
N2_088	N2_088_042G1	42	N2_088_042G1_Clostridium_sp._KLE_1755_48_153	98.28	1.72	6659995	145.493	0.479792	TRUE	N2_088_042G1_Clostridium_sp._KLE_1755_48_153	TRUE	Clostridium	Clostridium sp	Clostridium sp 3	4
N1_003	N1_003_025G1	25	N1_003_025G1_Clostridium_sp_29-a	99.19	1.61	3090012	27.7232	0.280413	TRUE	N1_003_025G1_Clostridium_sp_29-a	TRUE	Clostridium	Clostridium sp	Clostridium sp 6	4
N1_003	N1_003_022G1	22	N1_003_022G1_Clostridium_sp_29-a	97.18	1.86	3085705	19.7818	0.275383	TRUE	N1_003_025G1_Clostridium_sp_29-a	TRUE	Clostridium	Clostridium sp	Clostridium sp 6	4
N1_003	N1_003_021G1	21	N1_003_021G1_Clostridium_sp_29-a_refined	84.48	0	2986173	19.1979	0.273377	TRUE	N1_003_025G1_Clostridium_sp_29-a	TRUE	Clostridium	Clostridium sp	Clostridium sp 6	4
N1_003	N1_003_028G1	28	N1_003_028G1_Clostridium_sp_29-a	78.14	1.61	2231114	9.0695	0.284565	TRUE	N1_003_025G1_Clostridium_sp_29-a	TRUE	Clostridium	Clostridium sp	Clostridium sp 6	4
N3_173	N3_173_016G1	16	N3_173_016G1_1_Clostridium_ultunense-rel_31_19	98.28	1.72	4052250	22.5334	0.314721	TRUE	N3_173_016G1_1_Clostridium_ultunense-rel_31_19	TRUE	Clostridium	Clostridium ultunense	Clostridium ultunense	4
N3_173	N3_173_021G1	21	N3_173_021G1_4_Clostridium_ultunense-rel_31_20_refined	98.28	3.45	4233513	20.776	0.309397	FALSE	N3_173_016G1_1_Clostridium_ultunense-rel_31_19	TRUE	Clostridium	Clostridium ultunense	Clostridium ultunense	4
N3_173	N3_173_022G1	22	N3_173_022G1_5_Clostridium_ultunense-rel_31_38	96.55	1.72	4041797	40.4542	0.31372	TRUE	N3_173_016G1_1_Clostridium_ultunense-rel_31_19	TRUE	Clostridium	Clostridium ultunense	Clostridium ultunense	4
N3_173	N3_173_017G1	17	N3_173_017G1_2_Clostridium_ultunense-rel_32_9_partial	81.03	0	2306131	9.83822	0.321489	FALSE	N3_173_016G1_1_Clostridium_ultunense-rel_31_19	TRUE	Clostridium	Clostridium ultunense	Clostridium ultunense	4
N1_003	N1_003_028G1	28	N1_003_028G1_Dermabacter_HFH0086_62	94.15	0.15	2294077	66.1536	0.619579	TRUE	N1_003_028G1_Dermabacter_HFH0086_62	TRUE	Dermabacter	Dermabacter HFH0086	Dermabacter HFH0086	4
N1_003	N1_003_026G1	26	N1_003_026G1_Dermabacter_HFH0086_62	93.86	0.73	2294373	22.4049	0.623105	TRUE	N1_003_028G1_Dermabacter_HFH0086_62	TRUE	Dermabacter	Dermabacter HFH0086	Dermabacter HFH0086	4
N1_003	N1_003_027G1	27	N1_003_027G1_Dermabacter_HFH0086_62	92.25	0.15	2254243	13.1502	0.628807	TRUE	N1_003_028G1_Dermabacter_HFH0086_62	TRUE	Dermabacter	Dermabacter HFH0086	Dermabacter HFH0086	4
N1_003	N1_003_025G1	25	N1_003_025G1_Dermabacter_HFH0086_62	84.48	1.74	1957632	8.95245	0.629503	TRUE	N1_003_028G1_Dermabacter_HFH0086_62	TRUE	Dermabacter	Dermabacter HFH0086	Dermabacter HFH0086	4
N1_014	N1_014_006G1	6	N1_014_006G1_Dermabacter_sp	100	0.31	2277301	192.254	0.620257	TRUE	N1_014_006G1_Dermabacter_sp	TRUE	Dermabacter	Dermabacter sp	Dermabacter sp	4
N1_014	N1_014_007G1	7	N1_014_007G1_Dermabacter_sp	100	0.31	2274331	76.9725	0.617297	TRUE	N1_014_006G1_Dermabacter_sp	TRUE	Dermabacter	Dermabacter sp	Dermabacter sp	4
N1_014	N1_014_010G1	10	N1_014_010G1_Dermabacter_sp	100	0.31	2274677	92.5477	0.619859	TRUE	N1_014_006G1_Dermabacter_sp	TRUE	Dermabacter	Dermabacter sp	Dermabacter sp	4
N1_014	N1_014_009G1	9	N1_014_009G1_Dermabacter_sp	96.55	0.31	2237045	19.2106	0.627573	TRUE	N1_014_006G1_Dermabacter_sp	TRUE	Dermabacter	Dermabacter sp	Dermabacter sp	4
N3_175	N3_175_046G1	46	N3_175_046G1_7_Enterobacter_cloacae_rel_MGH25_55_278_partial	89.97	1.72	4874188	277.024	0.524318	TRUE	N3_175_046G1_7_Enterobacter_cloacae_rel_MGH25_55_278_partial	TRUE	Enterobacter	Enterobacter cloacae	Enterobacter cloacae	4
N3_175	N3_175_032G1	32	N3_175_032G1_5_Enterobacter_cloacae_rel_MGH25_55_435	81.58	0.16	4690754	449.835	0.546562	TRUE	N3_175_046G1_7_Enterobacter_cloacae_rel_MGH25_55_278_partial	TRUE	Enterobacter	Enterobacter cloacae	Enterobacter cloacae	4
N3_175	N3_175_051G1	51	N3_175_051G1_8_Enterobacter_cloacae_rel_MGH25_55_124_partial_refined	80.73	1.72	4619213	108.414	0.544797	TRUE	N3_175_046G1_7_Enterobacter_cloacae_rel_MGH25_55_278_partial	TRUE	Enterobacter	Enterobacter cloacae	Enterobacter cloacae	4
N3_175	N3_175_035G1	35	N3_175_035G1_6_Enterobacter_cloacae_rel_MGH25_55_430_partial	72.55	4.23	4752932	403.433	0.545975	FALSE	N3_175_046G1_7_Enterobacter_cloacae_rel_MGH25_55_278_partial	TRUE	Enterobacter	Enterobacter cloacae	Enterobacter cloacae	4
N1_003	N1_003_039G1	39	N1_003_039G1_Lactobacillales_sp_40	99.25	0	3237244	60.4497	0.39811	TRUE	N1_003_052G1_Enterococcus_gallinarum_41_88	TRUE	Enterococcus	Enterococcus gallinarum	Enterococcus gallinarum	4
N1_003	N1_003_044G1	44	N1_003_044G1_Lactobacillales_sp_40	99.25	0	3241195	66.5233	0.398249	TRUE	N1_003_052G1_Enterococcus_gallinarum_41_88	TRUE	Enterococcus	Enterococcus gallinarum	Enterococcus gallinarum	4
N1_003	N1_003_052G1	52	N1_003_052G1_Enterococcus_gallinarum_41_88	99.25	0	3242471	87.3796	0.398546	TRUE	N1_003_052G1_Enterococcus_gallinarum_41_88	TRUE	Enterococcus	Enterococcus gallinarum	Enterococcus gallinarum	4
N1_003	N1_003_078G1	78	N1_003_078G1_Lactobacillales_sp_40	98.76	0	3217770	12.4863	0.403979	TRUE	N1_003_052G1_Enterococcus_gallinarum_41_88	TRUE	Enterococcus	Enterococcus gallinarum	Enterococcus gallinarum	4
N2_088	N2_088_008G1	8	N2_088_008G1_Finegoldia_magna_32_19	98.28	0	1790466	18.8392	0.322573	TRUE	N2_088_008G1_Finegoldia_magna_32_19	TRUE	Finegoldia	Finegoldia magna	Finegoldia magna 16	4
N2_088	N2_088_018G1	18	N2_088_018G1_Finegoldia_magna_32_21	98.28	0	1779803	21.3089	0.321749	TRUE	N2_088_008G1_Finegoldia_magna_32_19	TRUE	Finegoldia	Finegoldia magna	Finegoldia magna 16	4
N2_088	N2_088_013G1	13	N2_088_013G1_Finegoldia_magna_32_9	97.41	0	1697365	8.59765	0.318843	FALSE	N2_088_008G1_Finegoldia_magna_32_19	TRUE	Finegoldia	Finegoldia magna	Finegoldia magna 16	4
N2_088	N2_088_015G1	15	N2_088_015G1_Finegoldia_magna_32_7	82.84	0.94	1434126	6.69147	0.3208	FALSE	N2_088_008G1_Finegoldia_magna_32_19	TRUE	Finegoldia	Finegoldia magna	Finegoldia magna 16	4
N2_070	N2_070_036G1	36	N2_070_036G1_Finegoldia_magna_32_22	98.28	0	1671155	21.9557	0.326013	TRUE	N2_070_042G1_Finegoldia_magna-related_32_32	TRUE	Finegoldia	Finegoldia magna	Finegoldia magna 7	4
N2_070	N2_070_042G1	42	N2_070_042G1_Finegoldia_magna-related_32_32	98.28	0	1810091	32.7566	0.316471	TRUE	N2_070_042G1_Finegoldia_magna-related_32_32	TRUE	Finegoldia	Finegoldia magna	Finegoldia magna 7	4
N2_069	N2_069_028G1	28	N2_069_028G1_Finegoldia_magna-related_32_18	96.55	0	1968216	16.6443	0.303949	TRUE	N2_070_042G1_Finegoldia_magna-related_32_32	TRUE	Finegoldia	Finegoldia magna	Finegoldia magna 7	4
N2_069	N2_069_029G1	29	N2_069_029G1_Finegoldia_magna_32_6	82.03	1.72	1254154	6.13421	0.320016	FALSE	N2_070_042G1_Finegoldia_magna-related_32_32	TRUE	Finegoldia	Finegoldia magna	Finegoldia magna 7	4
N3_175	N3_175_017G1	17	N3_175_017G1_1_Finegoldia_magna_31_8	98.28	0	1715857	7.98481	0.314758	TRUE	N3_175_035G1_6_Finegoldia_magna_31_11	TRUE	Finegoldia	Finegoldia magna	Finegoldia magna 9	4
N3_175	N3_175_035G1	35	N3_175_035G1_6_Finegoldia_magna_31_11	98.28	0	1848574	11.1537	0.31307	TRUE	N3_175_035G1_6_Finegoldia_magna_31_11	TRUE	Finegoldia	Finegoldia magna	Finegoldia magna 9	4
N3_175	N3_175_019G1	19	N3_175_019G1_3_Finegoldia_magna_31_7	96.08	1.88	1642258	6.53417	0.314082	FALSE	N3_175_035G1_6_Finegoldia_magna_31_11	TRUE	Finegoldia	Finegoldia magna	Finegoldia magna 9	4
N3_175	N3_175_018G1	18	N3_175_018G1_2_Finegoldia_magna_32_6	61.05	1.02	1130036	5.31119	0.323354	FALSE	N3_175_035G1_6_Finegoldia_magna_31_11	TRUE	Finegoldia	Finegoldia magna	Finegoldia magna 9	4
N1_004	N1_004_010G1	10	N1_004_010G1_Haemophilus_parainfluenzae	96.55	1.72	2040335	1157.16	0.384829	TRUE	N1_004_010G1_Haemophilus_parainfluenzae	TRUE	Haemophilus	Haemophilus parainfluenzae	Haemophilus parainfluenzae 9	4
N1_004	N1_004_012G1	12	N1_004_012G1_Haemophilus_parainfluenzae	96.55	1.72	2023795	48.9721	0.3883	TRUE	N1_004_010G1_Haemophilus_parainfluenzae	TRUE	Haemophilus	Haemophilus parainfluenzae	Haemophilus parainfluenzae 9	4
N1_004	N1_004_015G1	15	N1_004_015G1_Haemophilus_parainfluenzae	94.83	1.72	1814697	14.0771	0.392698	TRUE	N1_004_010G1_Haemophilus_parainfluenzae	TRUE	Haemophilus	Haemophilus parainfluenzae	Haemophilus parainfluenzae 9	4
N1_004	N1_004_008G1	8	N1_004_008G1_Haemophilus_parainfluenzae	94.67	1.72	1899914	770.139	0.392475	TRUE	N1_004_010G1_Haemophilus_parainfluenzae	TRUE	Haemophilus	Haemophilus parainfluenzae	Haemophilus parainfluenzae 9	4
N3_175	N3_175_017G1	17	N3_175_017G1_1_Klebsiella_pneumoniae_56_420_partial	88.67	0.16	5168033	413.453	0.556551	TRUE	N3_175_017G1_1_Klebsiella_pneumoniae_56_420_partial	TRUE	Klebsiella	Klebsiella pneumoniae	Klebsiella pneumoniae 3	4
N3_175	N3_175_020G1	20	N3_175_020G1_4_Klebsiella_pneumoniae_58_295_partial	87.15	0.47	5146292	293.176	0.544684	TRUE	N3_175_017G1_1_Klebsiella_pneumoniae_56_420_partial	TRUE	Klebsiella	Klebsiella pneumoniae	Klebsiella pneumoniae 3	4
N3_175	N3_175_019G1	19	N3_175_019G1_3_Klebsiella_pneumoniae-rel_55_339_partial	86.32	1.88	5334192	319.879	0.542351	TRUE	N3_175_017G1_1_Klebsiella_pneumoniae_56_420_partial	TRUE	Klebsiella	Klebsiella pneumoniae	Klebsiella pneumoniae 3	4
N3_175	N3_175_018G1	18	N3_175_018G1_2_Klebsiella_pneumoniae_58_439_partial_refined	72.92	1.72	4992457	394.082	0.574039	FALSE	N3_175_017G1_1_Klebsiella_pneumoniae_56_420_partial	TRUE	Klebsiella	Klebsiella pneumoniae	Klebsiella pneumoniae 3	4
N2_066	N2_066_031G1	31	N2_066_031G1_Negativicoccus_succinicivorans_52_12	100	0.86	1316955	11.6639	0.506543	TRUE	N2_066_033G1_Negativicoccus_succinicivorans_52_21	TRUE	Negativicoccus	Negativicoccus succinicivorans	Negativicoccus succinicivorans 2	4
N2_066	N2_066_033G1	33	N2_066_033G1_Negativicoccus_succinicivorans_52_21	100	0.86	1355636	21.3843	0.508414	TRUE	N2_066_033G1_Negativicoccus_succinicivorans_52_21	TRUE	Negativicoccus	Negativicoccus succinicivorans	Negativicoccus succinicivorans 2	4
N2_066	N2_066_064G1	64	N2_066_064G1_Negativicoccus_succinicivorans_51_16	100	0.86	1328971	16.2021	0.511891	TRUE	N2_066_033G1_Negativicoccus_succinicivorans_52_21	TRUE	Negativicoccus	Negativicoccus succinicivorans	Negativicoccus succinicivorans 2	4
N2_066	N2_066_037G1	37	N2_066_037G1_Negativicoccus_succinicivorans_52_24	100	4.31	1357615	23.9496	0.511227	FALSE	N2_066_033G1_Negativicoccus_succinicivorans_52_21	TRUE	Negativicoccus	Negativicoccus succinicivorans	Negativicoccus succinicivorans 2	4
N2_065	N2_065_052G1	52	N2_065_052G1_Peptoniphilus_harei_related_31_18	98.28	0	1801234	18.8513	0.317399	TRUE	N2_065_052G1_Peptoniphilus_harei_related_31_18	TRUE	Peptoniphilus	Peptoniphilus harei	Peptoniphilus harei 3	4
N2_065	N2_065_059G1	59	N2_065_059G1_Peptoniphilus_harei_31_94	98.28	0	1645207	95.9337	0.313714	TRUE	N2_065_052G1_Peptoniphilus_harei_related_31_18	TRUE	Peptoniphilus	Peptoniphilus harei	Peptoniphilus harei 3	4
N2_065	N2_065_038G1	38	N2_065_038G1_Peptoniphilus_harei_related_31_27	98.28	0.16	1630942	27.5725	0.314941	TRUE	N2_065_052G1_Peptoniphilus_harei_related_31_18	TRUE	Peptoniphilus	Peptoniphilus harei	Peptoniphilus harei 3	4
N2_065	N2_065_046G1	46	N2_065_046G1_Peptoniphilus_harei-related_31_60	96.39	0	1774016	60.2968	0.320873	TRUE	N2_065_052G1_Peptoniphilus_harei_related_31_18	TRUE	Peptoniphilus	Peptoniphilus harei	Peptoniphilus harei 3	4
N2_064	N2_064_031G1	31	N2_064_031G1_Peptoniphilus_harei_31_39	99.3	0	1742436	39.2056	0.315033	TRUE	N2_064_036G1_Peptoniphilus_harei_related_31_29	TRUE	Peptoniphilus	Peptoniphilus harei	Peptoniphilus harei 7	4
N2_064	N2_064_036G1	36	N2_064_036G1_Peptoniphilus_harei_related_31_29	99.3	0	1836256	31.0251	0.313041	TRUE	N2_064_036G1_Peptoniphilus_harei_related_31_29	TRUE	Peptoniphilus	Peptoniphilus harei	Peptoniphilus harei 7	4
N2_064	N2_064_043G1	43	N2_064_043G1_Peptoniphilus_harei_related_32_72	99.3	0	1730416	71.8738	0.315735	TRUE	N2_064_036G1_Peptoniphilus_harei_related_31_29	TRUE	Peptoniphilus	Peptoniphilus harei	Peptoniphilus harei 7	4
N2_064	N2_064_027G1	27	N2_064_027G1_Peptoniphilus_harei_31_12	98.6	0	1731895	11.6714	0.309372	TRUE	N2_064_036G1_Peptoniphilus_harei_related_31_29	TRUE	Peptoniphilus	Peptoniphilus harei	Peptoniphilus harei 7	4
N2_035	N2_035_016G1	16	N2_035_016G1_Serratia_marcescens-related_60_25	99.4	0.2	5110258	130.275	0.596564	TRUE	N2_035_016G1_Serratia_marcescens-related_60_25	TRUE	Serratia	Serratia marcescens	Serratia marcescens	4
N2_035	N2_035_012G1	12	N2_035_012G1_Serratia_marcescens-related_60_16	98.95	0.6	5101037	16.3091	0.599938	TRUE	N2_035_016G1_Serratia_marcescens-related_60_25	TRUE	Serratia	Serratia marcescens	Serratia marcescens	4
N1_014	N1_014_012G1	12	N1_014_012G1_Serratia_marcescens	96.91	0	5014437	64.9822	0.595519	TRUE	N2_035_016G1_Serratia_marcescens-related_60_25	TRUE	Serratia	Serratia marcescens	Serratia marcescens	4
N2_035	N2_035_020G1	20	N2_035_020G1_Serratia_marcescens-related_59_48_refined	84.64	0	5155020	45.557	0.599479	TRUE	N2_035_016G1_Serratia_marcescens-related_60_25	TRUE	Serratia	Serratia marcescens	Serratia marcescens	4
N2_070	N2_070_019G1	19	N2_070_019G1_Staphylococcus_warneri-related_33_143	95.38	0	2409127	146.942	0.325231	TRUE	N2_070_019G1_Staphylococcus_warneri-related_33_143	TRUE	Staphylococcus	Staphylococcus warneri	Staphylococcus warneri	4
N2_070	N2_070_016G1	16	N2_070_016G1_Staphylococcus_warneri-related_32_314_refined	94.41	0	2388237	323.317	0.325619	TRUE	N2_070_019G1_Staphylococcus_warneri-related_33_143	TRUE	Staphylococcus	Staphylococcus warneri	Staphylococcus warneri	4
N1_003	N1_003_013G1	13	N1_003_013G1_Staphylococcus_warneri_33_27	92.04	1.72	2397520	27.8812	0.325034	TRUE	N2_070_019G1_Staphylococcus_warneri-related_33_143	TRUE	Staphylococcus	Staphylococcus warneri	Staphylococcus warneri	4
N1_003	N1_003_015G1	15	N1_003_015G1_Unknown_bin_3	66.92	0.63	1628300	7.52822	0.325022	FALSE	N2_070_019G1_Staphylococcus_warneri-related_33_143	TRUE	Staphylococcus	Staphylococcus warneri	Staphylococcus warneri	4
N3_173	N3_173_016G1	16	N3_173_016G1_1_Streptococcus_anginosus-rel_39_10_refined	100	3.45	1840797	10.1386	0.389842	FALSE	N3_173_019G1_3_Streptococcus_anginosus-rel_39_7	TRUE	Streptococcus	Streptococcus anginosus	Streptococcus anginosus 2	4
N3_173	N3_173_019G1	19	N3_173_019G1_3_Streptococcus_anginosus-rel_39_7	98.28	1.72	1727422	7.29476	0.388704	TRUE	N3_173_019G1_3_Streptococcus_anginosus-rel_39_7	TRUE	Streptococcus	Streptococcus anginosus	Streptococcus anginosus 2	4
N3_173	N3_173_021G1	21	N3_173_021G1_4_Streptococcus_anginosus-rel_39_5	84.01	3.45	1705410	5.35367	0.38659	FALSE	N3_173_019G1_3_Streptococcus_anginosus-rel_39_7	TRUE	Streptococcus	Streptococcus anginosus	Streptococcus anginosus 2	4
N3_173	N3_173_022G1	22	N3_173_022G1_5_Streptococcus_anginosus-rel_39_5	83.78	3.45	1452613	4.90671	0.388443	FALSE	N3_173_019G1_3_Streptococcus_anginosus-rel_39_7	TRUE	Streptococcus	Streptococcus anginosus	Streptococcus anginosus 2	4
N3_176	N3_176_027G1	27	N3_176_027G1_4_Veillonella_atypica-rel_39_503	100	0.86	2175906	461.31	0.393328	TRUE	N3_176_027G1_4_Veillonella_atypica-rel_39_503	TRUE	Veillonella	Veillonella atypica	Veillonella atypica 2	4
N3_176	N3_176_035G1	35	N3_176_035G1_5_Veillonella_39_312	100	0.86	2171886	276.451	0.39408	TRUE	N3_176_027G1_4_Veillonella_atypica-rel_39_503	TRUE	Veillonella	Veillonella atypica	Veillonella atypica 2	4
N3_176	N3_176_038G1	38	N3_176_038G1_6_Veillonella_atypica-rel_39_925	100	0.86	2174293	848.589	0.398155	TRUE	N3_176_027G1_4_Veillonella_atypica-rel_39_503	TRUE	Veillonella	Veillonella atypica	Veillonella atypica 2	4
N3_176	N3_176_045G1	45	N3_176_045G1_7_Veillonella_atypica-rel_39_391	100	0.86	2173861	353.829	0.394721	TRUE	N3_176_027G1_4_Veillonella_atypica-rel_39_503	TRUE	Veillonella	Veillonella atypica	Veillonella atypica 2	4
N3_174	N3_174_015G1	15	N3_174_015G1_1_Veillonella_atypica-rel_38_663	100	0	2040812	616.905	0.382974	TRUE	N3_174_023G1_4_Veillonella_38_569	TRUE	Veillonella	Veillonella sp	Veillonella sp 16	4
N3_174	N3_174_017G1	17	N3_174_017G1_2_Veillonella_parvula-rel_38_571	100	0	2043297	579.905	0.386635	TRUE	N3_174_023G1_4_Veillonella_38_569	TRUE	Veillonella	Veillonella sp	Veillonella sp 16	4
N3_174	N3_174_021G1	21	N3_174_021G1_3_Veillonella_atypica-rel_38_975	100	0	2041076	891.457	0.390005	TRUE	N3_174_023G1_4_Veillonella_38_569	TRUE	Veillonella	Veillonella sp	Veillonella sp 16	4
N3_174	N3_174_023G1	23	N3_174_023G1_4_Veillonella_38_569	100	0	2045625	552.105	0.382737	TRUE	N3_174_023G1_4_Veillonella_38_569	TRUE	Veillonella	Veillonella sp	Veillonella sp 16	4
N2_039	N2_039_008G1	8	N2_039_008G1_Veillonella_mixture_39_50_refined	82.24	3.45	2074436	49.9954	0.391402	FALSE	N2_039_018G1_Veillonella_39_32_refined	TRUE	Veillonella	Veillonella sp	Veillonella sp 20	4
N2_039	N2_039_020G1	20	N2_039_020G1_Veillonella_mixture_39_17	81.96	3.54	1807531	17.1608	0.384502	FALSE	N2_039_018G1_Veillonella_39_32_refined	TRUE	Veillonella	Veillonella sp	Veillonella sp 20	4
N2_039	N2_039_018G1	18	N2_039_018G1_Veillonella_39_32_refined	77.59	0	1952778	34.2697	0.389633	TRUE	N2_039_018G1_Veillonella_39_32_refined	TRUE	Veillonella	Veillonella sp	Veillonella sp 20	4
N2_039	N2_039_021G1	21	N2_039_021G1_Veillonella_39_14	62.07	0	1713969	12.6489	0.385589	FALSE	N2_039_018G1_Veillonella_39_32_refined	TRUE	Veillonella	Veillonella sp	Veillonella sp 20	4
N2_035	N2_035_032G1	32	N2_035_032G1_Actinomyces_urogenitalis_69_15	100	1.42	2494858	15.1436	0.680405	TRUE	N2_035_032G1_Actinomyces_urogenitalis_69_15	TRUE	Actinomyces	Actinomyces urogenitalis	Actinomyces urogenitalis	3
N2_066	N2_066_064G1	64	N2_066_064G1_Actinomyces_urogenitalis_69_28	98.28	0	2479497	27.9976	0.688444	TRUE	N2_035_032G1_Actinomyces_urogenitalis_69_15	TRUE	Actinomyces	Actinomyces urogenitalis	Actinomyces urogenitalis	3
N2_035	N2_035_039G1	39	N2_035_039G1_Actinomycetales_69_8_refined	97.49	0.16	2424993	7.91643	0.688105	TRUE	N2_035_032G1_Actinomyces_urogenitalis_69_15	TRUE	Actinomyces	Actinomyces urogenitalis	Actinomyces urogenitalis	3
N3_172	N3_172_026G1	26	N3_172_026G1_1_Anaerococcus_prevotii_33_238	98.28	0	1754342	233.83	0.328886	TRUE	N3_172_026G1_1_Anaerococcus_prevotii_33_238	TRUE	Anaerococcus	Anaerococcus prevotii	Anaerococcus prevotii 3	3
N3_172	N3_172_030G1	30	N3_172_030G1_2_Anaerococcus_prevotii_31_93	98.28	0	1732155	93.7042	0.320297	TRUE	N3_172_026G1_1_Anaerococcus_prevotii_33_238	TRUE	Anaerococcus	Anaerococcus prevotii	Anaerococcus prevotii 3	3
N3_172	N3_172_032G1	32	N3_172_032G1_3_Anaerococcus_prevotii_33_80	98.28	0	1686800	80.7073	0.3314	TRUE	N3_172_026G1_1_Anaerococcus_prevotii_33_238	TRUE	Anaerococcus	Anaerococcus prevotii	Anaerococcus prevotii 3	3
N2_064	N2_064_036G1	36	N2_064_036G1_Anaerococcus_vaginalis_29_38	99.39	0.76	1738187	37.2105	0.291131	TRUE	N2_064_043G1_Anaerococcus_vaginalis-related_29_55	TRUE	Anaerococcus	Anaerococcus vaginalis	Anaerococcus vaginalis 4	3
N2_064	N2_064_043G1	43	N2_064_043G1_Anaerococcus_vaginalis-related_29_55	99.39	0.76	1948750	54.5126	0.303192	TRUE	N2_064_043G1_Anaerococcus_vaginalis-related_29_55	TRUE	Anaerococcus	Anaerococcus vaginalis	Anaerococcus vaginalis 4	3
N2_064	N2_064_031G1	31	N2_064_031G1_Anaerococcus_vaginalis-related_29_23	99.39	0.85	1754852	24.9747	0.292527	TRUE	N2_064_043G1_Anaerococcus_vaginalis-related_29_55	TRUE	Anaerococcus	Anaerococcus vaginalis	Anaerococcus vaginalis 4	3
N2_065	N2_065_059G1	59	N2_065_059G1_Anaerococcus_vaginalis-related_29_127	98.28	0	1913040	124.134	0.298022	TRUE	N2_065_059G1_Anaerococcus_vaginalis-related_29_127	TRUE	Anaerococcus	Anaerococcus vaginalis	Anaerococcus vaginalis 8	3
N2_065	N2_065_038G1	38	N2_065_038G1_Anaerococcus_vaginalis_29_13	98.28	0.16	1611680	12.3565	0.291154	FALSE	N2_065_059G1_Anaerococcus_vaginalis-related_29_127	TRUE	Anaerococcus	Anaerococcus vaginalis	Anaerococcus vaginalis 8	3
N2_065	N2_065_046G1	46	N2_065_046G1_Anaerococcus_vaginalis_29_20	91.39	1.88	1676301	21.1725	0.292233	TRUE	N2_065_059G1_Anaerococcus_vaginalis-related_29_127	TRUE	Anaerococcus	Anaerococcus vaginalis	Anaerococcus vaginalis 8	3
N2_070	N2_070_036G1	36	N2_070_036G1_Anaerococcus_vaginalis_29_60	98.28	0	1822070	59.4151	0.296573	TRUE	N2_070_036G1_Anaerococcus_vaginalis_29_60	TRUE	Anaerococcus	Anaerococcus vaginalis	Anaerococcus vaginalis 9	3
N2_070	N2_070_042G1	42	N2_070_042G1_Anaerococcus_vaginalis_29_52	88.79	2.9	1705451	46.2216	0.288356	FALSE	N2_070_036G1_Anaerococcus_vaginalis_29_60	TRUE	Anaerococcus	Anaerococcus vaginalis	Anaerococcus vaginalis 9	3
N2_070	N2_070_030G1	30	N2_070_030G1_Anaerococcus_vaginalis_31_8	81.9	0.5	1055331	7.76762	0.306206	FALSE	N2_070_036G1_Anaerococcus_vaginalis_29_60	TRUE	Anaerococcus	Anaerococcus vaginalis	Anaerococcus vaginalis 9	3
N1_023	N1_023_050G1	50	N1_023_050G1_Clostridiales_sp	81.56	0.68	1855912	32.9886	0.498819	TRUE	N1_023_050G1_Clostridiales_sp	TRUE	Clostridiales	Clostridiales sp	Clostridiales sp 6	3
N1_023	N1_023_034G1	34	N1_023_034G1_Clostridiales_sp	81.56	1.02	1852663	18.3014	0.500067	TRUE	N1_023_050G1_Clostridiales_sp	TRUE	Clostridiales	Clostridiales sp	Clostridiales sp 6	3
N1_023	N1_023_055G1	55	N1_023_055G1_Clostridiales_sp	74.97	0.63	1714752	9.15484	0.504242	FALSE	N1_023_050G1_Clostridiales_sp	TRUE	Clostridiales	Clostridiales sp	Clostridiales sp 6	3
N3_174	N3_174_034G1	34	N3_174_034G1_5_Clostridium_7_2_43FAA-rel_28_9	97.41	0.86	3538251	9.22225	0.28048	TRUE	N3_174_034G1_5_Clostridium_7_2_43FAA-rel_28_9	TRUE	Clostridium	Clostridium sp	Clostridium sp	3
N3_174	N3_174_038G1	38	N3_174_038G1_7_Clostridium_7_2_43FAA_28_22	96.79	0.86	3638744	22.1428	0.287867	TRUE	N3_174_034G1_5_Clostridium_7_2_43FAA-rel_28_9	TRUE	Clostridium	Clostridium sp	Clostridium sp	3
N3_174	N3_174_037G1	37	N3_174_037G1_6_Clostridium_7_2_43FAA-rel_29_12_partial	79.48	1.72	2288337	11.1572	0.289874	TRUE	N3_174_034G1_5_Clostridium_7_2_43FAA-rel_28_9	TRUE	Clostridium	Clostridium sp	Clostridium sp	3
N3_174	N3_174_037G1	37	N3_174_037G1_6_Enterobacter_cloacae_rel_54_151	94.48	0.16	4482814	157.354	0.53821	TRUE	N3_174_037G1_6_Enterobacter_cloacae_rel_54_151	TRUE	Enterobacter	Enterobacter cloacae	Enterobacter cloacae 3	3
N3_174	N3_174_038G1	38	N3_174_038G1_7_Enterobacter_cloacae_rel_55_59	92.68	1.72	4458697	59.6467	0.548963	TRUE	N3_174_037G1_6_Enterobacter_cloacae_rel_54_151	TRUE	Enterobacter	Enterobacter cloacae	Enterobacter cloacae 3	3
N3_177	N3_177_009G1	9	N3_177_009G1_1_Enterobacter_cloacae-rel_55_27_partial	70.69	2.74	4853108	24.155	0.548212	FALSE	N3_174_037G1_6_Enterobacter_cloacae_rel_54_151	TRUE	Enterobacter	Enterobacter cloacae	Enterobacter cloacae 3	3
N3_175	N3_175_051G1	51	N3_175_051G1_8_Enterobacteriales_53_56_partial	72.68	3.45	5458328	56.7284	0.532543	FALSE	N3_175_051G1_8_Enterobacteriales_53_56_partial	FALSE	Enterobacteriales	Enterobacteriales sp	Enterobacteriales sp	3
N3_175	N3_175_032G1	32	N3_175_032G1_5_Enterobacteriales_53_83_partial	68.29	1.72	4185644	84.8961	0.520123	FALSE	N3_175_051G1_8_Enterobacteriales_53_56_partial	FALSE	Enterobacteriales	Enterobacteriales sp	Enterobacteriales sp	3
N3_175	N3_175_035G1	35	N3_175_035G1_6_Enterobacteriales_51_60_partial	63.43	0	4469534	49.0397	0.51344	FALSE	N3_175_051G1_8_Enterobacteriales_53_56_partial	FALSE	Enterobacteriales	Enterobacteriales sp	Enterobacteriales sp	3
N2_066	N2_066_060G1	60	N2_066_060G1_Enterococcus_gilvus_42_25	98.28	0.86	3643422	25.4157	0.421096	TRUE	N2_066_060G1_Enterococcus_gilvus_42_25	TRUE	Enterococcus	Enterococcus gilvus	Enterococcus gilvus	3
N2_066	N2_066_050G1	50	N2_066_050G1_Enterococcus_gilvus_42_22_refined	98.28	2.59	3752200	21.6711	0.411019	FALSE	N2_066_060G1_Enterococcus_gilvus_42_25	TRUE	Enterococcus	Enterococcus gilvus	Enterococcus gilvus	3
N2_066	N2_066_064G1	64	N2_066_064G1_Enterococcus_gilvus_42_37_refined	98.28	2.59	3662333	36.722	0.414426	FALSE	N2_066_060G1_Enterococcus_gilvus_42_25	TRUE	Enterococcus	Enterococcus gilvus	Enterococcus gilvus	3
N2_070	N2_070_042G1	42	N2_070_042G1_Enterococcus_40_20_refined	100	0.86	4554914	20.4531	0.403461	TRUE	N2_070_042G1_Enterococcus_40_20_refined	TRUE	Enterococcus	Enterococcus sp	Enterococcus sp 2	3
N2_070	N2_070_030G1	30	N2_070_030G1_Enterococcus_41_8	91.38	1.49	3701213	7.64257	0.406289	FALSE	N2_070_042G1_Enterococcus_40_20_refined	TRUE	Enterococcus	Enterococcus sp	Enterococcus sp 2	3
N2_070	N2_070_036G1	36	N2_070_036G1_Enterococcus_40_6	89.97	2.04	3895645	6.33223	0.405934	FALSE	N2_070_042G1_Enterococcus_40_20_refined	TRUE	Enterococcus	Enterococcus sp	Enterococcus sp 2	3
N2_071	N2_071_019G1	19	N2_071_019G1_Finegoldia_magna_32_11_refined	99.84	0.16	2127738	10.9881	0.314981	TRUE	N2_071_019G1_Finegoldia_magna_32_11_refined	TRUE	Finegoldia	Finegoldia magna	Finegoldia magna 3	3
N2_071	N2_071_021G1	21	N2_071_021G1_Finegoldia_magna-related_32_19	99.09	0.51	2183884	19.8953	0.312692	TRUE	N2_071_019G1_Finegoldia_magna_32_11_refined	TRUE	Finegoldia	Finegoldia magna	Finegoldia magna 3	3
N2_071	N2_071_017G1	17	N2_071_017G1_Finegoldia_magna_32_10_refined	95.69	2.59	1831538	9.68737	0.315074	FALSE	N2_071_019G1_Finegoldia_magna_32_11_refined	TRUE	Finegoldia	Finegoldia magna	Finegoldia magna 3	3
N2_039	N2_039_013G1	13	N2_039_013G1_Finegoldia_magna_32_21	97.87	1.12	1717149	15.5348	0.334502	TRUE	N2_039_013G1_Finegoldia_magna_32_21	TRUE	Finegoldia	Finegoldia magna	Finegoldia magna 6	3
N2_039	N2_039_015G1	15	N2_039_015G1_Finegoldia_magna_32_35	94.29	1.81	1550535	34.7577	0.330402	TRUE	N2_039_013G1_Finegoldia_magna_32_21	TRUE	Finegoldia	Finegoldia magna	Finegoldia magna 6	3
N2_039	N2_039_018G1	18	N2_039_018G1_Finegoldia_magna_32_7	80.81	1.72	1350418	6.93002	0.320002	FALSE	N2_039_013G1_Finegoldia_magna_32_21	TRUE	Finegoldia	Finegoldia magna	Finegoldia magna 6	3
N1_009	N1_009_024G1	24	N1_009_024G1_Haemophilus_parainfluenzae	100	0	1922166	52.8576	0.389883	TRUE	N1_009_045G1_Haemophilus_parainfluenzae	TRUE	Haemophilus	Haemophilus parainfluenzae	Haemophilus parainfluenzae 10	3
N1_009	N1_009_045G1	45	N1_009_045G1_Haemophilus_parainfluenzae	100	0	1923948	27.2508	0.392326	TRUE	N1_009_045G1_Haemophilus_parainfluenzae	TRUE	Haemophilus	Haemophilus parainfluenzae	Haemophilus parainfluenzae 10	3
N1_009	N1_009_021G1	21	N1_009_021G1_Haemophilus_parainfluenzae	100	1.72	1824775	36.8919	0.393775	TRUE	N1_009_045G1_Haemophilus_parainfluenzae	TRUE	Haemophilus	Haemophilus parainfluenzae	Haemophilus parainfluenzae 10	3
N2_039	N2_039_018G1	18	N2_039_018G1_Haemophilus_parainfluenzae_39_120	91.38	2.31	1875444	119.349	0.394858	FALSE	N2_039_018G1_Haemophilus_parainfluenzae_39_120	FALSE	Haemophilus	Haemophilus parainfluenzae	Haemophilus parainfluenzae 2	3
N2_039	N2_039_021G1	21	N2_039_021G1_Haemophilus_parainfluenzae_39_36	90.16	2.76	1784653	35.9323	0.396524	FALSE	N2_039_018G1_Haemophilus_parainfluenzae_39_120	FALSE	Haemophilus	Haemophilus parainfluenzae	Haemophilus parainfluenzae 2	3
N2_039	N2_039_015G1	15	N2_039_015G1_Haemophilus_parainfluenzae_39_500	77.58	3.77	1673400	491.603	0.395112	FALSE	N2_039_018G1_Haemophilus_parainfluenzae_39_120	FALSE	Haemophilus	Haemophilus parainfluenzae	Haemophilus parainfluenzae 2	3
N2_093	N2_093_008G1	8	N2_093_008G1_Haemophilus_parainfluenzae_39_44	100	0	2026979	44.1399	0.391931	TRUE	N2_093_008G1_Haemophilus_parainfluenzae_39_44	TRUE	Haemophilus	Haemophilus parainfluenzae	Haemophilus parainfluenzae 7	3
N2_093	N2_093_007G1	7	N2_093_007G1_Haemophilus_parainfluenzae_39_25	98.28	0	2011884	26.9356	0.388928	TRUE	N2_093_008G1_Haemophilus_parainfluenzae_39_44	TRUE	Haemophilus	Haemophilus parainfluenzae	Haemophilus parainfluenzae 7	3
N2_093	N2_093_008G2	8	N2_093_008G2_Haemophilus_parainfluenzae_39_52	98.28	0	2056699	52.9503	0.38927	TRUE	N2_093_008G1_Haemophilus_parainfluenzae_39_44	TRUE	Haemophilus	Haemophilus parainfluenzae	Haemophilus parainfluenzae 7	3
N1_023	N1_023_050G1	50	N1_023_050G1_Lactobacillus_rhamnosus	99.46	0.16	3092513	43.9299	0.454729	TRUE	N1_023_050G1_Lactobacillus_rhamnosus	TRUE	Lactobacillus	Lactobacillus rhamnosus	Lactobacillus rhamnosus 2	3
N1_023	N1_023_055G1	55	N1_023_055G1_Lactobacillus_rhamnosus	99.1	0.75	3097016	17.9663	0.461212	TRUE	N1_023_050G1_Lactobacillus_rhamnosus	TRUE	Lactobacillus	Lactobacillus rhamnosus	Lactobacillus rhamnosus 2	3
N2_088	N2_088_042G1	42	N2_088_042G1_Lactobacillus_rhamnosus_47_6	69.48	0.31	2311454	6.19134	0.468231	FALSE	N1_023_050G1_Lactobacillus_rhamnosus	TRUE	Lactobacillus	Lactobacillus rhamnosus	Lactobacillus rhamnosus 2	3
N3_173	N3_173_019G1	19	N3_173_019G1_3_Paenibacillus_dendritiformis-rel_55_70	98.28	0	6431134	73.1161	0.546554	TRUE	N3_173_021G1_4_Paenibacillus_dendritiformis-rel_55_79	TRUE	Paenibacillus	Paenibacillus dendritiformis	Paenibacillus dendritiformis	3
N3_173	N3_173_021G1	21	N3_173_021G1_4_Paenibacillus_dendritiformis-rel_55_79	98.28	0	6445413	80.7461	0.542353	TRUE	N3_173_021G1_4_Paenibacillus_dendritiformis-rel_55_79	TRUE	Paenibacillus	Paenibacillus dendritiformis	Paenibacillus dendritiformis	3
N3_173	N3_173_022G1	22	N3_173_022G1_5_Paenibacillus_dendritiformis-rel_55_56	98.28	0	6442095	55.9712	0.538992	TRUE	N3_173_021G1_4_Paenibacillus_dendritiformis-rel_55_79	TRUE	Paenibacillus	Paenibacillus dendritiformis	Paenibacillus dendritiformis	3
N1_004	N1_004_009G1	9	N1_004_009G1_Staphylococcus_sp	98.28	0	2184608	29.1384	0.315736	TRUE	N1_004_009G1_Staphylococcus_sp	TRUE	Staphylococcus	Staphylococcus sp	Staphylococcus sp	3
N2_088	N2_088_008G1	8	N2_088_008G1_Staphylococcus_sp._M0480_31_14	97.27	0.31	2082995	14.0275	0.311543	TRUE	N1_004_009G1_Staphylococcus_sp	TRUE	Staphylococcus	Staphylococcus sp	Staphylococcus sp	3
N1_009	N1_009_007G1	7	N1_009_007G1_Staphylococcus_sp	77.12	0	2042728	21.0753	0.312012	TRUE	N1_004_009G1_Staphylococcus_sp	TRUE	Staphylococcus	Staphylococcus sp	Staphylococcus sp	3
N2_038	N2_038_013G1	13	N2_038_013G1_Streptococcus_parasanguinis_42_67	100	0.18	2145468	66.4717	0.409084	TRUE	N2_038_013G1_Streptococcus_parasanguinis_42_67	TRUE	Streptococcus	Streptococcus parasanguinis	Streptococcus parasanguinis	3
N2_038	N2_038_011G1	11	N2_038_011G1_Streptococcus_parasanguinis_42_50	98.64	0.52	2143198	50.7286	0.404954	TRUE	N2_038_013G1_Streptococcus_parasanguinis_42_67	TRUE	Streptococcus	Streptococcus parasanguinis	Streptococcus parasanguinis	3
N2_038	N2_038_015G1	15	N2_038_015G1_Streptococcus_parasanguinis_42_17	98.31	0.41	2019041	15.4361	0.407828	TRUE	N2_038_013G1_Streptococcus_parasanguinis_42_67	TRUE	Streptococcus	Streptococcus parasanguinis	Streptococcus parasanguinis	3
N2_039	N2_039_015G1	15	N2_039_015G1_Streptococcus_salivarius-related_39_11_refined	100	1.88	2380537	9.81118	0.391196	TRUE	N2_039_008G1_Streptococcus_salivarius-related_39_15	TRUE	Streptococcus	Streptococcus salivarius	Streptococcus salivarius	3
N2_039	N2_039_008G1	8	N2_039_008G1_Streptococcus_salivarius-related_39_15	99.76	1.05	2442061	15.2149	0.386686	TRUE	N2_039_008G1_Streptococcus_salivarius-related_39_15	TRUE	Streptococcus	Streptococcus salivarius	Streptococcus salivarius	3
N2_039	N2_039_011G1	11	N2_039_011G1_Streptococcus_salivarius-related_39_42	99.76	1.05	2410286	43.6772	0.393377	TRUE	N2_039_008G1_Streptococcus_salivarius-related_39_15	TRUE	Streptococcus	Streptococcus salivarius	Streptococcus salivarius	3
N3_174	N3_174_038G1	38	N3_174_038G1_7_Sutterella_wadsworthensis-rel_50_9	98.28	0	2094933	9.63845	0.503971	TRUE	N3_174_038G1_7_Sutterella_wadsworthensis-rel_50_9	TRUE	Sutterella	Sutterella wadsworthensis	Sutterella wadsworthensis	3
N3_174	N3_174_023G1	23	N3_174_023G1_4_Sutterella_wadsworthensis-rel_49_12	96.55	0	2104872	11.2695	0.500036	TRUE	N3_174_038G1_7_Sutterella_wadsworthensis-rel_50_9	TRUE	Sutterella	Sutterella wadsworthensis	Sutterella wadsworthensis	3
N3_174	N3_174_021G1	21	N3_174_021G1_3_Sutterella_wadsworthensis-rel_50_12	96.39	1.72	1917976	11.0258	0.498905	TRUE	N3_174_038G1_7_Sutterella_wadsworthensis-rel_50_9	TRUE	Sutterella	Sutterella wadsworthensis	Sutterella wadsworthensis	3
N1_003	N1_003_039G1	39	N1_003_039G1_Varibaculum_cambriense_52	99.05	0.59	2183224	269.414	0.522176	TRUE	N1_003_044G1_Varibaculum_cambriense_52	TRUE	Varibaculum	Varibaculum cambriense	Varibaculum cambriense 2	3
N1_003	N1_003_044G1	44	N1_003_044G1_Varibaculum_cambriense_52	99.05	0.59	2186628	267.305	0.502658	TRUE	N1_003_044G1_Varibaculum_cambriense_52	TRUE	Varibaculum	Varibaculum cambriense	Varibaculum cambriense 2	3
N1_003	N1_003_052G1	52	N1_003_052G1_Varibaculum_cambriense_52	99.05	0.59	2178047	160.629	0.517951	TRUE	N1_003_044G1_Varibaculum_cambriense_52	TRUE	Varibaculum	Varibaculum cambriense	Varibaculum cambriense 2	3
N3_172	N3_172_026G1	26	N3_172_026G1_1_Veillonella_DORA_A_3_16_22-rel_39_180	100	0.86	2059552	181.078	0.394895	TRUE	N3_172_030G1_2_Veillonella_DORA_A_3_16_22-rel_39_224	TRUE	Veillonella	Veillonella DORA	Veillonella DORA	3
N3_172	N3_172_030G1	30	N3_172_030G1_2_Veillonella_DORA_A_3_16_22-rel_39_224	100	0.86	2071420	232.734	0.391683	TRUE	N3_172_030G1_2_Veillonella_DORA_A_3_16_22-rel_39_224	TRUE	Veillonella	Veillonella DORA	Veillonella DORA	3
N3_172	N3_172_032G1	32	N3_172_032G1_3_Veillonella_DORA_A_3_16_22-rel_38_199	100	0.86	2049100	202.102	0.385205	TRUE	N3_172_030G1_2_Veillonella_DORA_A_3_16_22-rel_39_224	TRUE	Veillonella	Veillonella DORA	Veillonella DORA	3
N3_174	N3_174_038G1	38	N3_174_038G1_7_Veillonella_parvula-rel_39_396_refined	94.67	3.45	1878873	666.813	0.390053	FALSE	N3_174_034G1_5_Veillonella_parvula-rel_38_741_partial	TRUE	Veillonella	Veillonella parvula	Veillonella parvula 4	3
N3_174	N3_174_037G1	37	N3_174_037G1_6_Veillonella_parvula-rel_39_633_refined	93.65	4.31	1893528	783.759	0.390257	FALSE	N3_174_034G1_5_Veillonella_parvula-rel_38_741_partial	TRUE	Veillonella	Veillonella parvula	Veillonella parvula 4	3
N3_174	N3_174_034G1	34	N3_174_034G1_5_Veillonella_parvula-rel_38_741_partial	78.61	0.86	1775929	762.787	0.388607	TRUE	N3_174_034G1_5_Veillonella_parvula-rel_38_741_partial	TRUE	Veillonella	Veillonella parvula	Veillonella parvula 4	3
N2_039	N2_039_044G1	44	N2_039_044G1_Veillonella_39_542	94.81	1.05	2086814	539.496	0.390416	TRUE	N2_039_044G1_Veillonella_39_542	TRUE	Veillonella	Veillonella sp	Veillonella sp	3
N2_039	N2_039_018G1	18	N2_039_018G1_Veillonella_39_98	91.44	1.8	2109076	99.4606	0.389844	TRUE	N2_039_044G1_Veillonella_39_542	TRUE	Veillonella	Veillonella sp	Veillonella sp	3
N2_039	N2_039_020G1	20	N2_039_020G1_Veillonella_39_64	89.51	1.76	2052373	67.7143	0.388501	TRUE	N2_039_044G1_Veillonella_39_542	TRUE	Veillonella	Veillonella sp	Veillonella sp	3
N2_088	N2_088_010G1	10	N2_088_010G1_Veillonella_39_127	90.22	0	1964691	125.61	0.388403	TRUE	N2_088_010G1_Veillonella_39_127	TRUE	Veillonella	Veillonella sp	Veillonella sp 14	3
N2_088	N2_088_015G1	15	N2_088_015G1_Veillonella_39_74	84.11	3.79	2046614	76.4368	0.388229	FALSE	N2_088_010G1_Veillonella_39_127	TRUE	Veillonella	Veillonella sp	Veillonella sp 14	3
N2_088	N2_088_042G1	42	N2_088_042G1_Veillonella_39_10	74.83	3.61	1819721	9.45847	0.386823	FALSE	N2_088_010G1_Veillonella_39_127	TRUE	Veillonella	Veillonella sp	Veillonella sp 14	3
N2_035	N2_035_039G1	39	N2_035_039G1_Veillonella_39_43	100	0	2097489	43.9919	0.388543	TRUE	N2_035_053G1_Veillonella_39_83	TRUE	Veillonella	Veillonella sp	Veillonella sp 18	3
N2_035	N2_035_046G1	46	N2_035_046G1_Veillonella_39_51	100	0	2098226	53.1316	0.389492	TRUE	N2_035_053G1_Veillonella_39_83	TRUE	Veillonella	Veillonella sp	Veillonella sp 18	3
N2_035	N2_035_053G1	53	N2_035_053G1_Veillonella_39_83	100	0	2099652	84.8843	0.389462	TRUE	N2_035_053G1_Veillonella_39_83	TRUE	Veillonella	Veillonella sp	Veillonella sp 18	3
N1_023	N1_023_018G1	18	N1_023_018G1_Veillonella_sp	100	0	2007003	37.5305	0.396004	TRUE	N1_023_029G1_Veillonella_sp	TRUE	Veillonella	Veillonella sp	Veillonella sp 25	3
N1_023	N1_023_019G1	19	N1_023_019G1_Veillonella_sp	100	0	1972096	31.4005	0.386639	TRUE	N1_023_029G1_Veillonella_sp	TRUE	Veillonella	Veillonella sp	Veillonella sp 25	3
N1_023	N1_023_029G1	29	N1_023_029G1_Veillonella_sp	100	0	2010223	70.1731	0.401869	TRUE	N1_023_029G1_Veillonella_sp	TRUE	Veillonella	Veillonella sp	Veillonella sp 25	3
N2_060	N2_060_008G1	8	N2_060_008G1_Veillonella_39_37	100	0.86	2074593	38.5039	0.390196	TRUE	N2_060_013G1_Veillonella_39_42	TRUE	Veillonella	Veillonella sp	Veillonella sp 3	3
N2_060	N2_060_013G1	13	N2_060_013G1_Veillonella_39_42	100	0.86	2078757	42.9013	0.383893	TRUE	N2_060_013G1_Veillonella_39_42	TRUE	Veillonella	Veillonella sp	Veillonella sp 3	3
N2_060	N2_060_015G1	15	N2_060_015G1_Veillonella_39_14	100	0.86	2072815	13.5554	0.382443	TRUE	N2_060_013G1_Veillonella_39_42	TRUE	Veillonella	Veillonella sp	Veillonella sp 3	3
N3_172	N3_172_030G1	30	N3_172_030G1_2_Actinomyces_HPA0247-rel_65_243_partial	98.28	0	2353846	244.205	0.652644	TRUE	N3_172_030G1_2_Actinomyces_HPA0247-rel_65_243_partial	TRUE	Actinomyces	Actinomyces HPA0247	Actinomyces HPA0247	2
N3_172	N3_172_032G1	32	N3_172_032G1_3_Actinomyces_HPA0247_66_505	94.83	0	2351710	374.157	0.661578	TRUE	N3_172_030G1_2_Actinomyces_HPA0247-rel_65_243_partial	TRUE	Actinomyces	Actinomyces HPA0247	Actinomyces HPA0247	2
N2_031	N2_031_020G1	20	N2_031_020G1_Anaerococcus_30_18	98.28	0	1977621	17.3661	0.309882	TRUE	N2_031_020G1_Anaerococcus_30_18	TRUE	Anaerococcus	Anaerococcus sp	Anaerococcus sp	2
N2_031	N2_031_018G1	18	N2_031_018G1_Anaerococcus_vaginalis-related_29_11	91.38	0	1660491	10.2348	0.295105	TRUE	N2_031_020G1_Anaerococcus_30_18	TRUE	Anaerococcus	Anaerococcus sp	Anaerococcus sp	2
N2_038	N2_038_036G1	36	N2_038_036G1_Anaerococcus_vaginalis_29_15_refined	98.28	0	1760373	14.0616	0.28561	TRUE	N2_038_036G1_Anaerococcus_vaginalis_29_15_refined	TRUE	Anaerococcus	Anaerococcus vaginalis	Anaerococcus vaginalis 3	2
N2_038	N2_038_030G1	30	N2_038_030G1_Anaerococcus_vaginalis_29_7	78.24	2.73	1317359	6.61981	0.290916	FALSE	N2_038_036G1_Anaerococcus_vaginalis_29_15_refined	TRUE	Anaerococcus	Anaerococcus vaginalis	Anaerococcus vaginalis 3	2
N2_070	N2_070_057G1	57	N2_070_057G1_Anaerococcus_vaginalis_29_15	98.28	1.72	1801612	12.8551	0.293178	TRUE	N2_070_057G1_Anaerococcus_vaginalis_29_15	TRUE	Anaerococcus	Anaerococcus vaginalis	Anaerococcus vaginalis 5	2
N2_070	N2_070_060G1	60	N2_070_060G1_Anaerococcus_vaginalis_30_15	91.38	1.72	1490101	13.6956	0.293961	FALSE	N2_070_057G1_Anaerococcus_vaginalis_29_15	TRUE	Anaerococcus	Anaerococcus vaginalis	Anaerococcus vaginalis 5	2
N2_071	N2_071_029G1	29	N2_071_029G1_Bifidobacterium_longum_60_36	96.37	0.12	2466527	34.7153	0.599462	TRUE	N2_071_029G1_Bifidobacterium_longum_60_36	TRUE	Bifidobacterium	Bifidobacterium longum	Bifidobacterium longum	2
N2_071	N2_071_027G1	27	N2_071_027G1_Bifidobacterium_longum_59_6	55.77	1.44	1604674	5.84645	0.596561	FALSE	N2_071_029G1_Bifidobacterium_longum_60_36	TRUE	Bifidobacterium	Bifidobacterium longum	Bifidobacterium longum	2
N2_061	N2_061_025G1	25	N2_061_025G1_Citrobacter_52_211	99.14	0	4823472	217.042	0.511153	TRUE	N2_061_025G1_Citrobacter_52_211	TRUE	Citrobacter	Citrobacter sp	Citrobacter sp	2
N2_061	N2_061_015G1	15	N2_061_015G1_Citrobacter_52_66	91.62	0	4784570	69.3286	0.513605	TRUE	N2_061_025G1_Citrobacter_52_211	TRUE	Citrobacter	Citrobacter sp	Citrobacter sp	2
N2_088	N2_088_042G1	42	N2_088_042G1_Clostridiales_46_37	98.28	1.72	5705389	35.3093	0.441948	TRUE	N2_088_042G1_Clostridiales_46_37	TRUE	Clostridiales	Clostridiales sp	Clostridiales sp 2	2
N2_070	N2_070_060G1	60	N2_070_060G1_Clostridiales_46_21	93.1	1.72	5462481	21.1625	0.451651	TRUE	N2_088_042G1_Clostridiales_46_37	TRUE	Clostridiales	Clostridiales sp	Clostridiales sp 2	2
N2_035	N2_035_053G1	53	N2_035_053G1_Clostridiales_sp_29_13	100	0.7	2980568	11.5515	0.284804	TRUE	N2_035_053G1_Clostridiales_sp_29_13	TRUE	Clostridiales	Clostridiales sp	Clostridiales sp 5	2
N2_035	N2_035_046G1	46	N2_035_046G1_Intestinibacter_bartlettii-related_29_15	99.3	0	2869416	14.6395	0.283731	TRUE	N2_035_053G1_Clostridiales_sp_29_13	TRUE	Clostridiales	Clostridiales sp	Clostridiales sp 5	2
N1_003	N1_003_022G1	22	N1_003_022G1_Clostridium_celatum_28_10_refined	85.27	4.7	2796530	9.13824	0.279074	FALSE	N1_003_021G1_Clostridium_celatum_28_12_refined	FALSE	Clostridium	Clostridium celatum	Clostridium celatum	2
N1_003	N1_003_021G1	21	N1_003_021G1_Clostridium_celatum_28_12_refined	85.19	2.79	2741717	11.1098	0.281997	FALSE	N1_003_021G1_Clostridium_celatum_28_12_refined	FALSE	Clostridium	Clostridium celatum	Clostridium celatum	2
N1_004	N1_004_021G1	21	N1_004_021G1_Clostridium_difficile	100	0.86	3946584	78.1362	0.285233	TRUE	N1_004_021G1_Clostridium_difficile	TRUE	Clostridium	Clostridium difficile	Clostridium difficile	2
N1_004	N1_004_018G1	18	N1_004_018G1_Clostridium_difficile	98.28	0.86	3815006	15.8477	0.282352	TRUE	N1_004_021G1_Clostridium_difficile	TRUE	Clostridium	Clostridium difficile	Clostridium difficile	2
N1_009	N1_009_045G1	45	N1_009_045G1_Clostridium_sp-B	96.55	0	3863144	14.8534	0.290605	TRUE	N1_009_045G1_Clostridium_sp-B	TRUE	Clostridium	Clostridium sp	Clostridium sp 13	2
N1_009	N1_009_038G1	38	N1_009_038G1_Clostridium_sp-B_refined-A	81.03	3.45	4302316	47.6428	0.281613	FALSE	N1_009_045G1_Clostridium_sp-B	TRUE	Clostridium	Clostridium sp	Clostridium sp 13	2
N1_009	N1_009_015G1	15	N1_009_015G1_Clostridium_sp-C	98.28	1.72	3808213	42.1247	0.274627	TRUE	N1_009_016G1_Clostridium_sp-C	TRUE	Clostridium	Clostridium sp	Clostridium sp 9	2
N1_009	N1_009_016G1	16	N1_009_016G1_Clostridium_sp-C	98.28	1.72	3881833	21.5472	0.275407	TRUE	N1_009_016G1_Clostridium_sp-C	TRUE	Clostridium	Clostridium sp	Clostridium sp 9	2
N2_035	N2_035_053G1	53	N2_035_053G1_Cronobacter_sakazakii_57_10	97.09	1.78	4093693	9.59176	0.57424	TRUE	N2_035_053G1_Cronobacter_sakazakii_57_10	TRUE	Cronobacter	Cronobacter sakazakii	Cronobacter sakazakii	2
N3_177	N3_177_018G1	18	N3_177_018G1_2_Cronobacter_sakazakii_56_411_partial	84.98	1.72	4399679	384.605	0.55527	TRUE	N2_035_053G1_Cronobacter_sakazakii_57_10	TRUE	Cronobacter	Cronobacter sakazakii	Cronobacter sakazakii	2
N3_174	N3_174_023G1	23	N3_174_023G1_4_Eggerthella_1_3_56FAA-rel_64_6_partial	79.39	2.9	2465422	6.20886	0.64221	FALSE	N3_174_023G1_4_Eggerthella_1_3_56FAA-rel_64_6_partial	FALSE	Eggerthella	Eggerthella sp	Eggerthella sp 2	2
N3_174	N3_174_034G1	34	N3_174_034G1_5_Eggerthella_1_3_56FAA-rel_64_5_partial	63.26	0.31	1946338	5.18645	0.64162	FALSE	N3_174_023G1_4_Eggerthella_1_3_56FAA-rel_64_6_partial	FALSE	Eggerthella	Eggerthella sp	Eggerthella sp 2	2
N2_039	N2_039_035G1	35	N2_039_035G1_Enterococcus_faecium_38_44	99.62	0.19	2675389	43.3763	0.384477	TRUE	N2_039_035G1_Enterococcus_faecium_38_44	TRUE	Enterococcus	Enterococcus faecium	Enterococcus faecium 4	2
N2_039	N2_039_037G1	37	N2_039_037G1_Enterococcus_faecium_38_11	98.44	1.31	2897189	10.5257	0.382806	TRUE	N2_039_035G1_Enterococcus_faecium_38_44	TRUE	Enterococcus	Enterococcus faecium	Enterococcus faecium 4	2
N2_066	N2_066_017G1	17	N2_066_017G1_Escherichia_coli_56_39	99.5	0	4351015	42.6907	0.554771	TRUE	N2_066_017G1_Escherichia_coli_56_39	TRUE	Escherichia	Escherichia coli	Escherichia coli 3	2
N2_066	N2_066_019G1	19	N2_066_019G1_Escherichia_vulneris_57_9	96.77	0	3886183	8.7388	0.569331	TRUE	N2_066_017G1_Escherichia_coli_56_39	TRUE	Escherichia	Escherichia coli	Escherichia coli 3	2
N2_038	N2_038_020G1	20	N2_038_020G1_Finegoldia_magna_32_24	99.39	0.81	1812587	24.5596	0.327881	TRUE	N2_038_020G1_Finegoldia_magna_32_24	TRUE	Finegoldia	Finegoldia magna	Finegoldia magna 14	2
N2_038	N2_038_018G1	18	N2_038_018G1_Finegoldia_magna_32_10	91.81	3.05	1629138	9.57428	0.314671	FALSE	N2_038_020G1_Finegoldia_magna_32_24	TRUE	Finegoldia	Finegoldia magna	Finegoldia magna 14	2
N2_065	N2_065_038G1	38	N2_065_038G1_Finegoldia_magna_32_13	99.66	0.16	1653260	12.1043	0.315338	TRUE	N2_065_038G1_Finegoldia_magna_32_13	TRUE	Finegoldia	Finegoldia magna	Finegoldia magna 17	2
N2_065	N2_065_046G1	46	N2_065_046G1_Finegoldia_magna_32_19	98.28	0	1723056	16.3716	0.321086	TRUE	N2_065_038G1_Finegoldia_magna_32_13	TRUE	Finegoldia	Finegoldia magna	Finegoldia magna 17	2
N2_088	N2_088_022G1	22	N2_088_022G1_Finegoldia_magna_32_23	98.28	0.86	1674160	22.0528	0.322235	TRUE	N2_088_022G1_Finegoldia_magna_32_23	TRUE	Finegoldia	Finegoldia magna	Finegoldia magna 8	2
N2_088	N2_088_027G1	27	N2_088_027G1_Finegoldia_magna_32_8	92.95	2.3	1495135	7.69701	0.32176	FALSE	N2_088_022G1_Finegoldia_magna_32_23	TRUE	Finegoldia	Finegoldia magna	Finegoldia magna 8	2
N2_038	N2_038_018G1	18	N2_038_018G1_Fusobacterium_periodonticum_28_28	100	0	2277926	25.3366	0.277795	FALSE	N2_038_020G1_Fusobacterium_periodonticum_28_58	TRUE	Fusobacterium	Fusobacterium periodonticum	Fusobacterium periodonticum	2
N2_038	N2_038_020G1	20	N2_038_020G1_Fusobacterium_periodonticum_28_58	100	0	2395328	61.1923	0.27941	TRUE	N2_038_020G1_Fusobacterium_periodonticum_28_58	TRUE	Fusobacterium	Fusobacterium periodonticum	Fusobacterium periodonticum	2
N2_038	N2_038_011G1	11	N2_038_011G1_Haemophilus_parainfluenzae_39_14	99.66	0.51	2131023	13.3728	0.389613	TRUE	N2_038_011G1_Haemophilus_parainfluenzae_39_14	TRUE	Haemophilus	Haemophilus parainfluenzae	Haemophilus parainfluenzae 3	2
N2_039	N2_039_008G1	8	N2_039_008G1_Haemophilus_parainfluenzae_parts_39_83	65.55	0	1893581	81.7589	0.393855	FALSE	N2_038_011G1_Haemophilus_parainfluenzae_39_14	TRUE	Haemophilus	Haemophilus parainfluenzae	Haemophilus parainfluenzae 3	2
N2_039	N2_039_008G1	8	N2_039_008G1_Haemophilus_39_159	91.76	2.06	1812108	158.608	0.393346	FALSE	N2_039_008G1_Haemophilus_39_159	FALSE	Haemophilus	Haemophilus sp	Haemophilus sp	2
N2_039	N2_039_011G1	11	N2_039_011G1_Haemophilus_39_152	90.42	3.29	1797895	151.899	0.395116	FALSE	N2_039_008G1_Haemophilus_39_159	FALSE	Haemophilus	Haemophilus sp	Haemophilus sp	2
N1_004	N1_004_021G1	21	N1_004_021G1_Enterobacter_sp	99.66	0	4775006	177.647	0.548161	TRUE	N1_004_026G1_Leclercia_adecarboxylata_56_44	TRUE	Leclercia	Leclercia adecarboxylata	Leclercia adecarboxylata	2
N1_004	N1_004_026G1	26	N1_004_026G1_Leclercia_adecarboxylata_56_44	99.66	0	4777526	44.9779	0.549633	TRUE	N1_004_026G1_Leclercia_adecarboxylata_56_44	TRUE	Leclercia	Leclercia adecarboxylata	Leclercia adecarboxylata	2
N3_174	N3_174_034G1	34	N3_174_034G1_5_Peptoniphilus_harei-rel_33_13	98.28	0	1845394	13.8104	0.333921	TRUE	N3_174_034G1_5_Peptoniphilus_harei-rel_33_13	TRUE	Peptoniphilus	Peptoniphilus harei	Peptoniphilus harei 2	2
N3_174	N3_174_038G1	38	N3_174_038G1_7_Peptoniphilus_harei-rel_34_5	84.14	3.45	1436927	5.17825	0.339614	FALSE	N3_174_034G1_5_Peptoniphilus_harei-rel_33_13	TRUE	Peptoniphilus	Peptoniphilus harei	Peptoniphilus harei 2	2
N2_065	N2_065_038G1	38	N2_065_038G1_Peptoniphilus_harei_related_34_12	89.7	0.86	1559317	11.1929	0.341682	TRUE	N2_065_038G1_Peptoniphilus_harei_related_34_12	TRUE	Peptoniphilus	Peptoniphilus harei	Peptoniphilus harei 4	2
N2_065	N2_065_046G1	46	N2_065_046G1_Peptoniphilus_harei_34_11	88.91	1.72	1620985	10.8031	0.33831	TRUE	N2_065_038G1_Peptoniphilus_harei_related_34_12	TRUE	Peptoniphilus	Peptoniphilus harei	Peptoniphilus harei 4	2
N3_172	N3_172_032G1	32	N3_172_032G1_3_Peptoniphilus_harei-rel_34_8	98.28	1.72	1697391	7.85601	0.343008	TRUE	N3_172_032G1_3_Peptoniphilus_harei-rel_34_8	TRUE	Peptoniphilus	Peptoniphilus harei	Peptoniphilus harei 6	2
N3_172	N3_172_030G1	30	N3_172_030G1_2_Peptoniphilus_harei-rel_34_8	94.51	0	1661478	7.55563	0.341883	TRUE	N3_172_032G1_3_Peptoniphilus_harei-rel_34_8	TRUE	Peptoniphilus	Peptoniphilus harei	Peptoniphilus harei 6	2
N2_066	N2_066_060G1	60	N2_066_060G1_Ruminococcus_related_41_335	98.28	1.72	3676779	323.706	0.392189	TRUE	N2_066_060G1_Ruminococcus_related_41_335	TRUE	Ruminococcus	Ruminococcus related	Ruminococcus related	2
N2_066	N2_066_064G1	64	N2_066_064G1_Ruminococcus_41_244	98.28	1.72	3563004	247.036	0.403091	TRUE	N2_066_060G1_Ruminococcus_related_41_335	TRUE	Ruminococcus	Ruminococcus related	Ruminococcus related	2
N2_070	N2_070_016G1	16	N2_070_016G1_Staphylococcus_haemolyticus-related_33_44	97.41	0	2283913	45.9579	0.32119	TRUE	N2_070_016G1_Staphylococcus_haemolyticus-related_33_44	TRUE	Staphylococcus	Staphylococcus haemolyticus	Staphylococcus haemolyticus	2
N2_070	N2_070_019G1	19	N2_070_019G1_Staphylococcus_haemolyticus-related_33_8	75.24	0.16	2043680	7.36322	0.325885	FALSE	N2_070_016G1_Staphylococcus_haemolyticus-related_33_44	TRUE	Staphylococcus	Staphylococcus haemolyticus	Staphylococcus haemolyticus	2
N2_064	N2_064_031G1	31	N2_064_031G1_Varibaculum_cambriense_53_16	99.53	0.95	2024551	15.2642	0.534245	TRUE	N2_064_043G1_Varibaculum_cambriense_53_16	TRUE	Varibaculum	Varibaculum cambriense	Varibaculum cambriense 6	2
N2_064	N2_064_043G1	43	N2_064_043G1_Varibaculum_cambriense_53_16	99.53	0.95	2071277	15.6926	0.532986	TRUE	N2_064_043G1_Varibaculum_cambriense_53_16	TRUE	Varibaculum	Varibaculum cambriense	Varibaculum cambriense 6	2
S2_010	S2_010_014G1	14	S2_010_014G1_5_Veillonella_dispar-rel_39_197	100	0.86	2076797	222.601	0.395934	TRUE	S2_010_014G1_5_Veillonella_dispar-rel_39_197	TRUE	Veillonella	Veillonella dispar	Veillonella dispar	2
S2_010	S2_010_012G1	12	S2_010_012G1_4_Veillonella_dispar-rel_39_6	69.2	1.72	1694291	5.59215	0.387186	FALSE	S2_010_014G1_5_Veillonella_dispar-rel_39_197	TRUE	Veillonella	Veillonella dispar	Veillonella dispar	2
N3_175	N3_175_046G1	46	N3_175_046G1_7_Veillonella_Taxon-158_rel_39_109	100	0	2219868	108.395	0.388094	TRUE	N3_175_051G1_8_Veillonella_oral_taxon_158-rel_39_297	TRUE	Veillonella	Veillonella oral	Veillonella oral 2	2
N3_175	N3_175_051G1	51	N3_175_051G1_8_Veillonella_oral_taxon_158-rel_39_297	100	0	2227976	298.657	0.399509	TRUE	N3_175_051G1_8_Veillonella_oral_taxon_158-rel_39_297	TRUE	Veillonella	Veillonella oral	Veillonella oral 2	2
N1_009	N1_009_024G1	24	N1_009_024G1_Veillonella_sp-C	72.13	0.86	1968840	49.2939	0.385223	FALSE	N1_009_024G1_Veillonella_sp-C	FALSE	Veillonella	Veillonella sp	Veillonella sp 10	2
N1_009	N1_009_021G1	21	N1_009_021G1_Veillonella_sp-C	68.68	1.72	1980535	49.2993	0.384944	FALSE	N1_009_024G1_Veillonella_sp-C	FALSE	Veillonella	Veillonella sp	Veillonella sp 10	2
N1_019	N1_019_057G1	57	N1_019_057G1_Veillonella_sp	100	0	2217708	61.8789	0.368576	TRUE	N1_019_057G1_Veillonella_sp	TRUE	Veillonella	Veillonella sp	Veillonella sp 11	2
N1_019	N1_019_056G1	56	N1_019_056G1_Veillonella_sp_refined-a	91.38	0.86	2036482	231.258	0.392157	TRUE	N1_019_057G1_Veillonella_sp	TRUE	Veillonella	Veillonella sp	Veillonella sp 11	2
N1_009	N1_009_045G1	45	N1_009_045G1_Veillonella_sp_39_327	76.21	0.86	1913404	335.589	0.38744	TRUE	N1_009_045G1_Veillonella_sp_39_327	TRUE	Veillonella	Veillonella sp	Veillonella sp 2	2
N1_009	N1_009_038G1	38	N1_009_038G1_Veillonella_sp-A	67.59	1.02	1875276	58.137	0.379661	FALSE	N1_009_045G1_Veillonella_sp_39_327	TRUE	Veillonella	Veillonella sp	Veillonella sp 2	2
N2_039	N2_039_021G1	21	N2_039_021G1_Acinetobacter_baumannii_39_15	98.06	0.27	3750115	13.4839	0.382394	TRUE	N2_039_021G1_Acinetobacter_baumannii_39_15	TRUE	Acinetobacter	Acinetobacter baumannii	Acinetobacter baumannii	1
N3_172	N3_172_030G1	30	N3_172_030G1_2_Actinomyces_neuii_57_5	68.1	1.72	1499738	4.72732	0.565188	FALSE	N3_172_030G1_2_Actinomyces_neuii_57_5	FALSE	Actinomyces	Actinomyces neuii	Actinomyces neuii	1
N2_064	N2_064_036G1	36	N2_064_036G1_Actinomyces_65_8	92.54	4.26	2212893	8.04332	0.653289	FALSE	N2_064_036G1_Actinomyces_65_8	FALSE	Actinomyces	Actinomyces sp	Actinomyces sp	1
N3_175	N3_175_018G1	18	N3_175_018G1_2_Actinomyces_60_7	79.62	1.21	1783318	5.95973	0.592502	FALSE	N3_175_018G1_2_Actinomyces_60_7	FALSE	Actinomyces	Actinomyces sp	Actinomyces sp 2	1
N2_088	N2_088_042G1	42	N2_088_042G1_Actinomyces_sp._S4-C9_56_6	54.13	1.72	926003	5.63302	0.564655	FALSE	N2_088_042G1_Actinomyces_sp._S4-C9_56_6	FALSE	Actinomyces	Actinomyces sp	Actinomyces sp 3	1
N2_088	N2_088_034G1	34	N2_088_034G1_Anaerococcus_prevotii_31_10_refined	93.1	1.72	1181440	10.2407	0.307141	TRUE	N2_088_034G1_Anaerococcus_prevotii_31_10_refined	TRUE	Anaerococcus	Anaerococcus prevotii	Anaerococcus prevotii	1
N2_065	N2_065_046G1	46	N2_065_046G1_Anaerococcus_prevotii_31_7	79.76	3.61	1072859	6.79679	0.304852	FALSE	N2_065_046G1_Anaerococcus_prevotii_31_7	FALSE	Anaerococcus	Anaerococcus prevotii	Anaerococcus prevotii 2	1
N1_023	N1_023_034G1	34	N1_023_034G1_Anaerococcus_vaginalis-b	96.42	0.61	1761429	17.389	0.2854	TRUE	N1_023_034G1_Anaerococcus_vaginalis-b	TRUE	Anaerococcus	Anaerococcus vaginalis	Anaerococcus vaginalis	1
N3_178	N3_178_014G1	14	N3_178_014G1_5_Anaerococcus_vaginalis-rel_30_8	75.24	0	1419488	6.90907	0.291796	FALSE	N3_178_014G1_5_Anaerococcus_vaginalis-rel_30_8	FALSE	Anaerococcus	Anaerococcus vaginalis	Anaerococcus vaginalis 6	1
N1_004	N1_004_026G1	26	N1_004_026G1_Atopobium_parvulum_46_27	100	0	1594035	25.8777	0.464275	TRUE	N1_004_026G1_Atopobium_parvulum_46_27	TRUE	Atopobium	Atopobium parvulum	Atopobium parvulum	1
N2_064	N2_064_036G1	36	N2_064_036G1_Atopobium_48_11_refined	99.14	0.63	1576271	10.4243	0.496167	TRUE	N2_064_036G1_Atopobium_48_11_refined	TRUE	Atopobium	Atopobium sp	Atopobium sp	1
N2_088	N2_088_034G1	34	N2_088_034G1_Atopobium_48_21	98.28	0	1531041	21.3084	0.484976	TRUE	N2_088_034G1_Atopobium_48_21	TRUE	Atopobium	Atopobium sp	Atopobium sp 2	1
N2_065	N2_065_052G1	52	N2_065_052G1_Bifidobacterium_breve_59_8_refined-A	55.17	0	1045246	6.93911	0.593353	FALSE	N2_065_052G1_Bifidobacterium_breve_59_8_refined-A	FALSE	Bifidobacterium	Bifidobacterium breve	Bifidobacterium breve	1
N2_070	N2_070_036G1	36	N2_070_036G1_Campylobacter_ureolyticus-related_29_8	93.1	0	1604626	7.61163	0.288107	FALSE	N2_070_036G1_Campylobacter_ureolyticus-related_29_8	FALSE	Campylobacter	Campylobacter ureolyticus	Campylobacter ureolyticus	1
N3_178	N3_178_014G1	14	N3_178_014G1_5_Campylobacter_ureolyticus-rel_29_16	98.28	0	1551822	14.351	0.288938	TRUE	N3_178_014G1_5_Campylobacter_ureolyticus-rel_29_16	TRUE	Campylobacter	Campylobacter ureolyticus	Campylobacter ureolyticus 2	1
N3_175	N3_175_017G1	17	N3_175_017G1_1_Campylobacter_ureolyticus-rel_30_5_partial	55.6	0.31	882477	4.59531	0.298321	FALSE	N3_175_017G1_1_Campylobacter_ureolyticus-rel_30_5_partial	FALSE	Campylobacter	Campylobacter ureolyticus	Campylobacter ureolyticus 3	1
N3_175	N3_175_019G1	19	N3_175_019G1_3_Campylobacter_ureolyticus_rel_29_5_partial	72.27	0.16	1173381	4.76562	0.29146	FALSE	N3_175_019G1_3_Campylobacter_ureolyticus_rel_29_5_partial	FALSE	Campylobacter	Campylobacter ureolyticus	Campylobacter ureolyticus 4	1
N3_176	N3_176_038G1	38	N3_176_038G1_6_Clostridiales_50_23	87.07	2.9	1604553	21.4315	0.506696	FALSE	N3_176_038G1_6_Clostridiales_50_23	FALSE	Clostridiales	Clostridiales sp	Clostridiales sp	1
N1_009	N1_009_045G1	45	N1_009_045G1_Clostridiales_sp_54_24	98.28	0	2818376	24.3634	0.544664	TRUE	N1_009_045G1_Clostridiales_sp_54_24	TRUE	Clostridiales	Clostridiales sp	Clostridiales sp 4	1
N1_009	N1_009_038G1	38	N1_009_038G1_Clostridium_butyricum	68.97	0.16	1280649	15.5345	0.304535	FALSE	N1_009_038G1_Clostridium_butyricum	FALSE	Clostridium	Clostridium butyricum	Clostridium butyricum	1
N2_093	N2_093_008G1	8	N2_093_008G1_Clostridium_perfringens_28_5	56.53	0	1423826	5.20356	0.284065	FALSE	N2_093_008G1_Clostridium_perfringens_28_5	FALSE	Clostridium	Clostridium perfringens	Clostridium perfringens	1
N3_178	N3_178_015G1	15	N3_178_015G1_7_Clostridium_perfringens_32_6_partial	50.83	0.86	640724	5.88642	0.318246	FALSE	N3_178_015G1_7_Clostridium_perfringens_32_6_partial	FALSE	Clostridium	Clostridium perfringens	Clostridium perfringens 3	1
N2_061	N2_061_082G1	82	N2_061_082G1_Clostridium_perfringens_29_6	67.85	0	2022425	5.51644	0.286296	FALSE	N2_061_082G1_Clostridium_perfringens_29_6	FALSE	Clostridium	Clostridium perfringens	Clostridium perfringens 5	1
N2_060	N2_060_015G1	15	N2_060_015G1_Clostridium_perfringens-related_29_5	61.99	2.19	1773652	4.89146	0.288229	FALSE	N2_060_015G1_Clostridium_perfringens-related_29_5	FALSE	Clostridium	Clostridium perfringens	Clostridium perfringens 6	1
N2_060	N2_060_021G1	21	N2_060_021G1_Clostridium_perfringens_29_5	65.14	2.59	1713271	5.24758	0.286767	FALSE	N2_060_021G1_Clostridium_perfringens_29_5	FALSE	Clostridium	Clostridium perfringens	Clostridium perfringens 7	1
N1_004	N1_004_018G1	18	N1_004_018G1_Clostridium_sp-C	63.79	0.16	1210126	11.6484	0.296028	FALSE	N1_004_018G1_Clostridium_sp-C	FALSE	Clostridium	Clostridium sp	Clostridium sp 12	1
N3_174	N3_174_038G1	38	N3_174_038G1_7_Clostridium_7_2_43FAA-rel_28_17_lowerCov	97.65	1.72	3733006	17.1064	0.278845	TRUE	N3_174_038G1_7_Clostridium_7_2_43FAA-rel_28_17_lowerCov	TRUE	Clostridium	Clostridium sp	Clostridium sp 4	1
N1_004	N1_004_026G1	26	N1_004_026G1_Clostridium_sp_32_69	100	0	4316742	72.128	0.320897	TRUE	N1_004_026G1_Clostridium_sp_32_69	TRUE	Clostridium	Clostridium sp	Clostridium sp 7	1
N1_014	N1_014_015G1	15	N1_014_015G1_Clostridium_sp_refined-B	68.97	0	1612550	11.7475	0.298729	FALSE	N1_014_015G1_Clostridium_sp_refined-B	FALSE	Clostridium	Clostridium sp	Clostridium sp 8	1
N3_173	N3_173_022G1	22	N3_173_022G1_5_Clostridium_sporogenes-rel_28_5	72.18	0	2648520	4.84558	0.283613	FALSE	N3_173_022G1_5_Clostridium_sporogenes-rel_28_5	FALSE	Clostridium	Clostridium sporogenes	Clostridium sporogenes 2	1
N1_014	N1_014_011G1	11	N1_014_011G1_Corynebacterium_sp	59.53	0	1639726	10.2337	0.586479	FALSE	N1_014_011G1_Corynebacterium_sp	FALSE	Corynebacterium	Corynebacterium sp	Corynebacterium sp	1
N3_178	N3_178_014G1	14	N3_178_014G1_5_Dialister_invisus-rel_43_22	98.28	0	1700161	20.5448	0.438354	TRUE	N3_178_014G1_5_Dialister_invisus-rel_43_22	TRUE	Dialister	Dialister invisus	Dialister invisus	1
N2_035	N2_035_039G1	39	N2_035_039G1_Eggerthella_64_5	52.22	0.4	1864748	5.35648	0.644932	FALSE	N2_035_039G1_Eggerthella_64_5	FALSE	Eggerthella	Eggerthella sp	Eggerthella sp	1
N2_066	N2_066_060G1	60	N2_066_060G1_Enterobacter_cloacae_related_56_115	51.72	1.72	4091098	114.879	0.564344	FALSE	N2_066_060G1_Enterobacter_cloacae_related_56_115	FALSE	Enterobacter	Enterobacter cloacae	Enterobacter cloacae 2	1
N3_177	N3_177_024G1	24	N3_177_024G1_3_Enterobacter_cloacae_rel_56_62_partial	73.33	1.72	4881378	58.0789	0.556482	FALSE	N3_177_024G1_3_Enterobacter_cloacae_rel_56_62_partial	FALSE	Enterobacter	Enterobacter cloacae	Enterobacter cloacae 4	1
N2_065	N2_065_022G1	22	N2_065_022G1_Enterococcus_faecalis_37_5	50.04	0	1452971	5.11707	0.375939	FALSE	N2_065_022G1_Enterococcus_faecalis_37_5	FALSE	Enterococcus	Enterococcus faecalis	Enterococcus faecalis	1
N1_003	N1_003_039G1	39	N1_003_039G1_Enterococcus_faecalis_38	54.71	0.37	1345237	7.00753	0.3793	FALSE	N1_003_039G1_Enterococcus_faecalis_38	FALSE	Enterococcus	Enterococcus faecalis	Enterococcus faecalis 3	1
[truncated: 1,975 more rows]

## Sheet: c
species	cluster name	MW p-value			median iRep							num. infants					iRep
[truncated: 243 more rows]
[truncated: 298 more columns]

[truncated: 4 more sheets: d, e, f, g]
